# Supplementary material for: Machine learning and network analysis with focus on the biofilm in Staphylococcus aureus
Source: Comput Struct Biotechnol J. 2024 Nov 10;23:4148–60. doi: 10.1016/j.csbj.2024.11.011 (PMC11617897; doi:10.1016/j.csbj.2024.11.011)
Supplement: Supplementary file 2 — Supplementary material [file mmc2.xlsx]

## Sheet: Table_S1
Project_ID	run_accession	sample_title
PRJNA685119	SRR13251220	USA100 N315 Biofilm 5 hour
PRJNA685119	SRR13251223	USA100 N315 Biofilm 5 hour
PRJNA685119	SRR13251226	USA200 MRSA252 Biofilm 5 hour
PRJNA685119	SRR13251228	USA300 LAC Biofilm 5 hour
PRJNA685119	SRR13251231	USA300 LAC Biofilm 5 hour
PRJNA685119	SRR13251232	USA400 MW2 Biofilm 5 hour
PRJNA685119	SRR13251239	USA500 NRS385 Biofilm 5 hour
PRJNA685119	SRR13251271	USA300 LAC Biofilm 10 hour
PRJNA685119	SRR13251275	USA400 MW2 Biofilm 10 hour
PRJNA685119	SRR13251278	USA500 NRS385 Biofilm 10 hour
PRJNA685119	SRR13251303	USA100 N315 Biofilm 24 hour
PRJNA685119	SRR13251304	USA100 N315 Biofilm 24 hour
PRJNA685119	SRR13251306	USA100 N315 Biofilm 24 hour
PRJNA685119	SRR13251307	USA100 N315 Biofilm 24 hour
PRJNA685119	SRR13251314	USA200 MRSA252 Biofilm 24 hour
PRJNA685119	SRR13251316	USA300 LAC Biofilm 24 hour
PRJNA685119	SRR13251317	USA300 LAC Biofilm 24 hour
PRJNA685119	SRR13251321	USA300 LAC Biofilm 24 hour
PRJNA685119	SRR13251324	USA400 MW2 Biofilm 24 hour
PRJNA685119	SRR13251326	USA400 MW2 Biofilm 24 hour
PRJNA685119	SRR13251337	USA500 NRS385 Biofilm 24 hour
PRJNA685119	SRR13251338	USA500 NRS385 Biofilm 24 hour
PRJNA685119	SRR13251222	USA100 N315 Biofilm 5 hour
PRJNA685119	SRR13251224	USA200 MRSA252 Biofilm 5 hour
PRJNA685119	SRR13251225	USA200 MRSA252 Biofilm 5 hour
PRJNA685119	SRR13251227	USA200 MRSA252 Biofilm 5 hour
PRJNA685119	SRR13251229	USA300 LAC Biofilm 5 hour
PRJNA685119	SRR13251230	USA300 LAC Biofilm 5 hour
PRJNA685119	SRR13251234	USA400 MW2 Biofilm 5 hour
PRJNA685119	SRR13251235	USA400 MW2 Biofilm 5 hour
PRJNA685119	SRR13251236	USA500 NRS385 Biofilm 5 hour
PRJNA685119	SRR13251260	USA100 N315 Biofilm 10 hour
PRJNA685119	SRR13251261	USA100 N315 Biofilm 10 hour
PRJNA685119	SRR13251262	USA100 N315 Biofilm 10 hour
PRJNA685119	SRR13251263	USA100 N315 Biofilm 10 hour
PRJNA685119	SRR13251267	USA200 MRSA252 Biofilm 10 hour
PRJNA685119	SRR13251268	USA300 LAC Biofilm 10 hour
PRJNA685119	SRR13251270	USA300 LAC Biofilm 10 hour
PRJNA685119	SRR13251272	USA400 MW2 Biofilm 10 hour
PRJNA685119	SRR13251276	USA500 NRS385 Biofilm 10 hour
PRJNA685119	SRR13251300	USA100 N315 Biofilm 24 hour
PRJNA685119	SRR13251305	USA100 N315 Biofilm 24 hour
PRJNA685119	SRR13251309	USA200 MRSA252 Biofilm 24 hour
PRJNA685119	SRR13251311	USA200 MRSA252 Biofilm 24 hour
PRJNA685119	SRR13251312	USA200 MRSA252 Biofilm 24 hour
PRJNA685119	SRR13251315	USA200 MRSA252 Biofilm 24 hour
PRJNA685119	SRR13251319	USA300 LAC Biofilm 24 hour
PRJNA685119	SRR13251323	USA300 LAC Biofilm 24 hour
PRJNA685119	SRR13251328	USA400 MW2 Biofilm 24 hour
PRJNA685119	SRR13251336	USA500 NRS385 Biofilm 24 hour
PRJNA685119	SRR13251221	USA100 N315 Biofilm 5 hour
PRJNA685119	SRR13251233	USA400 MW2 Biofilm 5 hour
PRJNA685119	SRR13251237	USA500 NRS385 Biofilm 5 hour
PRJNA685119	SRR13251238	USA500 NRS385 Biofilm 5 hour
PRJNA685119	SRR13251264	USA200 MRSA252 Biofilm 10 hour
PRJNA685119	SRR13251265	USA200 MRSA252 Biofilm 10 hour
PRJNA685119	SRR13251266	USA200 MRSA252 Biofilm 10 hour
PRJNA685119	SRR13251269	USA300 LAC Biofilm 10 hour
PRJNA685119	SRR13251273	USA400 MW2 Biofilm 10 hour
PRJNA685119	SRR13251274	USA400 MW2 Biofilm 10 hour
PRJNA685119	SRR13251277	USA500 NRS385 Biofilm 10 hour
PRJNA685119	SRR13251279	USA500 NRS385 Biofilm 10 hour
PRJNA685119	SRR13251301	USA100 N315 Biofilm 24 hour
PRJNA685119	SRR13251302	USA100 N315 Biofilm 24 hour
PRJNA685119	SRR13251308	USA200 MRSA252 Biofilm 24 hour
PRJNA685119	SRR13251310	USA200 MRSA252 Biofilm 24 hour
PRJNA685119	SRR13251313	USA200 MRSA252 Biofilm 24 hour
PRJNA685119	SRR13251318	USA300 LAC Biofilm 24 hour
PRJNA685119	SRR13251320	USA300 LAC Biofilm 24 hour
PRJNA685119	SRR13251322	USA300 LAC Biofilm 24 hour
PRJNA685119	SRR13251325	USA400 MW2 Biofilm 24 hour
PRJNA685119	SRR13251327	USA400 MW2 Biofilm 24 hour
PRJNA685119	SRR13251331	USA400 MW2 Biofilm 24 hour
PRJNA682641	SRR13200521	S_aureus_SH1000_biofilm_TSB_1
PRJNA682641	SRR13200525	S_aureus_SH1000_biofilm_BHI_2
PRJNA682641	SRR13200526	S_aureus_SH1000_biofilm_BHI_3
PRJNA682641	SRR13200522	S_aureus_SH1000_biofilm_TSB_2
PRJNA682641	SRR13200523	S_aureus_SH1000_biofilm_TSB_3
PRJNA682641	SRR13200534	S_aureus_USA300_biofilm_TSB_2
PRJNA682641	SRR13200524	S_aureus_SH1000_biofilm_BHI_1
PRJNA682641	SRR13200533	S_aureus_USA300_biofilm_TSB_1
PRJNA682641	SRR13200535	S_aureus_USA300_biofilm_TSB_3
PRJNA682641	SRR13200536	S_aureus_USA300_biofilm_BHI_1
PRJNA682641	SRR13200537	S_aureus_USA300_biofilm_BHI_2
PRJNA682641	SRR13200538	S_aureus_USA300_biofilm_BHI_3
GSE213381	GSM6585348	1 biofilm
GSE213381	GSM6585349	2 biofilm
GSE216751	GSM6690477	Staphylococcus aureus JE2 biofilm 4h
GSE216751	GSM6690478	Staphylococcus aureus JE2 biofilm 24h
GSE216751	GSM6690479	Staphylococcus aureus JE2 biofilm 48h
PRJNA685119	SRR13251347	USA100 N315 Planktonic 24 hour
PRJNA685119	SRR13251350	USA200 MRSA252 Planktonic 24 hour
PRJNA685119	SRR13251352	USA200 MRSA252 Planktonic 24 hour
PRJNA685119	SRR13251355	USA200 MRSA252 Planktonic 24 hour
PRJNA685119	SRR13251356	USA300 LAC Planktonic 24 hour
PRJNA685119	SRR13251357	USA300 LAC Planktonic 24 hour
PRJNA685119	SRR13251359	USA300 LAC Planktonic 24 hour
PRJNA685119	SRR13251362	USA300 LAC Planktonic 24 hour
PRJNA685119	SRR13251366	USA400 MW2 Planktonic 24 hour
PRJNA685119	SRR13251371	USA400 MW2 Planktonic 24 hour
PRJNA685119	SRR13251280	USA100 N315 Planktonic 10 hour
PRJNA685119	SRR13251282	USA100 N315 Planktonic 10 hour
PRJNA685119	SRR13251292	USA400 MW2 Planktonic 10 hour
PRJNA685119	SRR13251294	USA400 MW2 Planktonic 10 hour
PRJNA685119	SRR13251297	USA500 NRS385 Planktonic 10 hour
PRJNA685119	SRR13251241	USA100 N315 Planktonic 5 hour
PRJNA685119	SRR13251242	USA100 N315 Planktonic 5 hour
PRJNA685119	SRR13251243	USA100 N315 Planktonic 5 hour
PRJNA685119	SRR13251244	USA200 MRSA252 Planktonic 5 hour
PRJNA685119	SRR13251248	USA300 LAC Planktonic 5 hour
PRJNA685119	SRR13251251	USA300 LAC Planktonic 5 hour
PRJNA685119	SRR13251253	USA400 MW2 Planktonic 5 hour
PRJNA685119	SRR13251255	USA400 MW2 Planktonic 5 hour
PRJNA685119	SRR13251259	USA500 NRS385 Planktonic 5 hour
PRJNA685119	SRR13251344	USA100 N315 Planktonic 24 hour
PRJNA685119	SRR13251345	USA100 N315 Planktonic 24 hour
PRJNA685119	SRR13251346	USA100 N315 Planktonic 24 hour
PRJNA685119	SRR13251349	USA200 MRSA252 Planktonic 24 hour
PRJNA685119	SRR13251367	USA400 MW2 Planktonic 24 hour
PRJNA685119	SRR13251369	USA400 MW2 Planktonic 24 hour
PRJNA685119	SRR13251283	USA100 N315 Planktonic 10 hour
PRJNA685119	SRR13251286	USA200 MRSA252 Planktonic 10 hour
PRJNA685119	SRR13251287	USA200 MRSA252 Planktonic 10 hour
PRJNA685119	SRR13251290	USA300 LAC Planktonic 10 hour
PRJNA685119	SRR13251291	USA300 LAC Planktonic 10 hour
PRJNA685119	SRR13251296	USA500 NRS385 Planktonic 10 hour
PRJNA685119	SRR13251298	USA500 NRS385 Planktonic 10 hour
PRJNA685119	SRR13251299	USA500 NRS385 Planktonic 10 hour
PRJNA685119	SRR13251250	USA300 LAC Planktonic 5 hour
PRJNA685119	SRR13251254	USA400 MW2 Planktonic 5 hour
PRJNA685119	SRR13251256	USA500 NRS385 Planktonic 5 hour
PRJNA685119	SRR13251340	USA100 N315 Planktonic 24 hour
PRJNA685119	SRR13251341	USA100 N315 Planktonic 24 hour
PRJNA685119	SRR13251342	USA100 N315 Planktonic 24 hour
PRJNA685119	SRR13251343	USA100 N315 Planktonic 24 hour
PRJNA685119	SRR13251348	USA200 MRSA252 Planktonic 24 hour
PRJNA685119	SRR13251351	USA200 MRSA252 Planktonic 24 hour
PRJNA685119	SRR13251353	USA200 MRSA252 Planktonic 24 hour
PRJNA685119	SRR13251354	USA200 MRSA252 Planktonic 24 hour
PRJNA685119	SRR13251358	USA300 LAC Planktonic 24 hour
PRJNA685119	SRR13251360	USA300 LAC Planktonic 24 hour
PRJNA685119	SRR13251361	USA300 LAC Planktonic 24 hour
PRJNA685119	SRR13251363	USA300 LAC Planktonic 24 hour
PRJNA685119	SRR13251364	USA400 MW2 Planktonic 24 hour
PRJNA685119	SRR13251365	USA400 MW2 Planktonic 24 hour
PRJNA685119	SRR13251368	USA400 MW2 Planktonic 24 hour
PRJNA685119	SRR13251370	USA400 MW2 Planktonic 24 hour
PRJNA685119	SRR13251375	USA500 NRS385 Planktonic 24 hour
PRJNA685119	SRR13251281	USA100 N315 Planktonic 10 hour
PRJNA685119	SRR13251284	USA200 MRSA252 Planktonic 10 hour
PRJNA685119	SRR13251285	USA200 MRSA252 Planktonic 10 hour
PRJNA685119	SRR13251288	USA300 LAC Planktonic 10 hour
PRJNA685119	SRR13251289	USA300 LAC Planktonic 10 hour
PRJNA685119	SRR13251293	USA400 MW2 Planktonic 10 hour
PRJNA685119	SRR13251295	USA400 MW2 Planktonic 10 hour
PRJNA685119	SRR13251240	USA100 N315 Planktonic 5 hour
PRJNA685119	SRR13251245	USA200 MRSA252 Planktonic 5 hour
PRJNA685119	SRR13251246	USA200 MRSA252 Planktonic 5 hour
PRJNA685119	SRR13251247	USA200 MRSA252 Planktonic 5 hour
PRJNA685119	SRR13251249	USA300 LAC Planktonic 5 hour
PRJNA685119	SRR13251252	USA400 MW2 Planktonic 5 hour
PRJNA685119	SRR13251257	USA500 NRS385 Planktonic 5 hour
PRJNA685119	SRR13251258	USA500 NRS385 Planktonic 5 hour
PRJNA682641	SRR13200516	S_aureus_SH1000_planktonic_TSB_2
PRJNA682641	SRR13200527	S_aureus_USA300_planktonic_TSB_1
PRJNA682641	SRR13200530	S_aureus_USA300_planktonic_BHI_1
PRJNA682641	SRR13200517	S_aureus_SH1000_planktonic_TSB_3
PRJNA682641	SRR13200532	S_aureus_USA300_planktonic_BHI_3
PRJNA682641	SRR13200515	S_aureus_SH1000_planktonic_TSB_1
PRJNA682641	SRR13200518	S_aureus_SH1000_planktonic_BHI_1
PRJNA682641	SRR13200519	S_aureus_SH1000_planktonic_BHI_2
PRJNA682641	SRR13200520	S_aureus_SH1000_planktonic_BHI_3
PRJNA682641	SRR13200528	S_aureus_USA300_planktonic_TSB_2
PRJNA682641	SRR13200529	S_aureus_USA300_planktonic_TSB_3
PRJNA682641	SRR13200531	S_aureus_USA300_planktonic_BHI_2

## Sheet: Table_S2
	P	P	P	P	P	P	P	P	P	P	P	P	P	P	P	P	P	P	P	P	P	P	P	P	P	P	P	P	P	P	P	P	P	P	P	P	P	P	P	P	P	P	P	P	P	P	P	P	P
label	0	0	0	0	0	0	0	0	0	0	0	0	0	0	0	0	0	0	0	0	0	0	0	0	0	0	0	0	0	0	0	0	0	0	0	0	0	0	0	0	0	0	0	0	0	0	0	0	0
SAOUHSC_00208	1.15615	2.11447	2.85771	5.52488	2.33266	0.767935	4.29655	4.77868	1.43812	3.27349	1.91118	5.25009	5.42039	3.63203	4.34395	5.11149	0.419426	4.53609	6.285	0.419426	6.4242	3.59139	6.85607	5.8312	0.419426	4.34081	3.70331	5.30488	0.419426	5.74602	3.44384	6.32963	6.78367	5.61726	5.17325	4.98474	4.15133	7.45511	6.23979	4.83284	0.419426	5.64439	7.33017	4.26008	6.02249	5.18606	5.73499	0.419426	6.60213
SAOUHSC_02558	5.89485	6.43461	7.48978	5.8264	5.02285	2.53726	7.36781	7.6073	6.21928	6.32945	4.94053	6.7496	4.29056	6.85548	6.74049	5.87834	6.78839	6.53189	6.74958	5.38164	6.13432	6.39834	5.9358	7.58197	4.30062	6.99775	5.62145	7.14701	6.69754	6.56109	6.73027	5.35588	6.8028	7.81928	6.90083	6.59851	7.18034	5.69872	6.31428	5.90404	6.8732	7.90962	5.44915	6.88726	6.68945	8.34066	8.29684	6.67364	5.59119
SAOUHSC_02559	1.39268	2.07084	3.00428	5.8808	4.20202	2.1203	6.84651	6.69909	6.09992	5.74005	4.12723	6.60525	4.81265	6.633	6.61502	5.62857	6.76172	6.66618	6.92577	5.56198	5.58802	6.15529	5.72681	7.07498	5.11584	6.66404	5.46051	6.29439	4.53453	5.30086	4.83797	4.91307	6.83351	7.8901	4.84503	6.09945	6.59667	5.5473	5.43798	4.99115	6.5813	7.82846	5.49132	6.45348	6.81904	7.62119	7.65329	6.56023	5.66994
SAOUHSC_02561	2.53852	3.17924	3.60225	5.32581	4.32281	1.14248	6.26054	6.23231	6.05843	5.96565	4.0691	6.52341	4.75429	6.28083	6.53447	5.28209	6.48089	6.31176	6.1614	5.1531	5.92576	5.54876	4.94669	6.4112	4.4731	6.61187	5.36983	6.6295	5.01896	5.95691	4.98643	4.61527	6.18235	7.16507	4.87533	5.54331	6.57746	4.91985	5.73881	4.85001	6.46009	7.33529	5.13025	6.52075	6.13042	7.11276	6.972	6.30114	4.9887
SAOUHSC_01851	1.10256	1.94782	2.87826	5.02824	1.22411	1.29463	2.80554	4.09337	-0.0640597	1.5993	0.847984	6.65373	5.17094	4.42794	5.69668	0.349354	5.69681	6.56437	7.41904	0.349354	7.00436	0.349354	5.87422	4.49319	5.21267	0.349354	0.349354	7.15413	0.349354	0.349354	0.349354	0.349354	6.16487	5.25262	0.349354	0.349354	6.95329	5.25459	6.39732	5.64263	5.46045	6.76766	0.349354	6.72759	7.08143	6.56464	5.37183	7.01766	0.349354
SAOUHSC_01016	-0.18571	0.460515	1.34092	7.67082	4.03232	3.42737	7.79987	5.70072	4.81597	6.05683	5.18525	7.09631	5.60396	5.0963	5.46783	5.52673	5.79041	5.03696	5.74656	5.3083	8.69636	5.01642	6.86144	8.68075	5.66014	5.46019	5.52426	7.02129	5.89035	8.8052	5.54002	5.63411	5.9612	7.94126	5.6929	5.14136	7.14406	6.9052	8.7724	7.18768	5.52932	7.89988	6.92324	7.04018	5.86106	7.48156	7.55982	7.1722	6.58057
SAOUHSC_02630	-0.210333	0.140331	1.14326	5.69637	4.0132	4.42569	5.75128	4.66191	3.77665	4.84635	4.04269	5.87851	6.93867	4.9102	5.74415	6.08103	5.84743	5.10491	6.27471	6.03372	6.58222	4.93014	7.23119	7.43719	6.90223	5.87979	5.99232	5.64944	5.2362	6.40457	4.72234	6.74358	6.20964	6.68477	5.16654	4.86656	5.95357	6.92919	6.47986	7.57372	5.76467	6.77355	7.04313	5.73415	6.10736	7.2666	7.17624	6.27301	7.1146
SAOUHSC_00267	0.308078	1.58589	3.13372	5.78885	1.87948	3.00151	5.13456	3.271	2.36033	5.37141	2.13489	6.38928	2.03518	4.69121	5.39792	4.91385	4.86576	5.20788	5.73085	4.25623	5.89445	3.28728	3.26181	6.51054	3.14333	4.87277	4.24224	6.3145	5.83431	6.36546	5.90862	2.03406	5.82187	5.9094	5.95478	4.23145	6.1357	3.52127	6.12423	3.4892	5.12637	5.60408	3.55518	6.2002	5.59742	6.77371	6.49638	5.09933	3.80119
SAOUHSC_02332	2.04232	2.69562	2.96061	7.4255	5.39636	2.58173	7.49371	8.46198	6.33448	7.72298	5.25744	6.91912	8.38691	8.28711	7.40473	4.67962	7.28691	6.65389	4.01971	4.68384	7.69405	7.13679	7.63071	7.08989	8.22744	6.85322	4.67738	7.08028	4.44169	7.47216	0.189311	8.94057	4.86975	8.32742	5.31444	7.10072	6.77038	8.47196	6.99846	8.13015	6.1426	7.96968	7.87926	6.55898	5.82022	8.13597	7.56636	6.59864	8.40539
SAOUHSC_02629	1.64184	2.14352	2.65277	6.08017	4.67208	3.24348	6.34894	7.1985	6.15814	6.99066	4.26249	6.45823	6.73317	4.97592	6.05975	6.30361	6.06407	5.00577	6.5096	6.29402	6.75016	4.89285	7.11113	7.64044	6.7155	6.02966	6.20857	6.35158	4.97207	6.80783	4.775	6.74073	6.55485	6.82221	4.74619	4.69721	6.38093	7.06695	6.96465	7.72386	6.05352	6.97997	7.23788	6.30086	6.66644	7.47037	7.51272	6.58207	7.15705
SAOUHSC_02562	8.03606	9.98802	8.46496	7.15085	5.03453	6.38204	4.66725	5.48972	3.44143	7.82176	4.17216	7.85746	6.05639	7.50831	7.65871	6.67979	7.82088	7.62747	7.17838	6.13433	6.70553	7.25899	6.52449	6.85594	5.9392	7.7114	6.41455	7.7982	5.35821	6.50217	5.25267	6.09209	7.42243	8.80917	5.92512	7.07248	7.73632	5.72008	6.46168	5.22954	7.9189	8.91523	5.97185	7.76788	7.25159	8.31745	8.5089	7.3887	5.94163
SAOUHSC_00264	6.54426	0	0	6.56625	5.54101	0	7.09825	0	0	6.55813	0	6.36824	2.48118	5.57733	5.53348	4.74053	5.9357	5.34027	6.10074	5.15079	5.68856	4.72276	3.45508	5.81549	2.51296	5.73527	5.00101	6.15867	4.82452	5.62483	5.02326	1.71023	6.00096	6.23323	5.19396	4.86343	6.46217	3.07743	6.16427	3.20958	5.90486	5.8194	3.07685	6.28556	5.6432	7.1624	7.30091	4.90011	2.53783
SAOUHSC_02563	3.56646	3.9762	4.93426	5.91599	3.3733	2.02559	6.48391	6.00519	3.28258	4.56178	4.55067	6.60409	5.07243	6.78184	6.8987	5.83629	6.80217	6.66184	6.42723	5.60698	6.17221	6.23819	5.06051	6.05051	5.23922	6.81063	5.76865	6.68254	3.82673	5.60159	3.71461	5.34394	6.10571	7.61305	4.12305	5.98373	6.39867	5.16622	5.3858	4.04377	6.70154	7.73945	4.92657	6.40739	6.27509	7.29104	7.34046	6.75627	5.3186
SAOUHSC_00142	1.97417	2.68808	2.8288	6.97973	3.559	1.58825	6.31389	6.8774	4.46784	5.74516	4.60138	8.40647	4.43852	9.13335	8.10314	4.755	8.17634	9.14837	6.21948	4.90488	6.24612	8.06591	3.01336	3.64465	4.59573	8.10474	4.66276	8.33642	8.1657	6.35966	8.19801	4.14767	6.20167	5.63445	8.24444	8.12795	8.42756	3.16841	6.08684	5.80685	8.13991	5.72399	3.0927	8.29543	6.21033	8.75326	8.77222	7.31378	3.05438
SAOUHSC_02494	0.902075	1.65823	2.18039	10.0426	8.18734	5.17539	10.1273	10.2299	7.94897	8.44172	7.89215	10.4226	8.53201	7.50927	8.97587	9.14815	9.00798	7.50148	9.85869	9.17773	10.2081	7.4587	9.39588	10.0484	8.70627	9.03312	9.14566	10.399	10.3343	10.3641	10.3288	8.68353	9.83874	9.2199	10.3078	7.30083	10.3826	9.51215	10.2721	10.7584	9.0676	9.30681	9.46217	10.3064	9.83166	10.5323	10.508	10.3834	9.43569
SAOUHSC_01015	1.26975	1.26923	2.13204	6.093	7.07992	3.18152	7.20068	8.80513	3.16243	4.14888	5.35686	6.56749	5.45348	4.79833	5.75874	5.39093	5.6825	4.74789	5.66992	5.48804	8.87954	5.01153	6.9017	8.52006	5.39651	5.52647	5.43159	6.56672	6.45023	8.84049	6.68811	5.10538	5.73318	7.96611	6.44162	4.97701	6.59	7.0407	8.91692	7.42112	5.52611	7.85252	6.91502	6.59799	5.57227	7.19685	7.14901	6.94005	6.84287
SAOUHSC_00521	-0.536954	0.0501526	1.05093	10.4334	6.26724	6.38052	8.53908	7.48807	6.47571	7.95623	6.52516	10.2398	8.28384	6.84719	8.16629	7.57139	8.0994	6.45364	7.69379	7.61849	9.48287	6.82856	7.67262	7.82304	8.2853	8.10875	7.62568	10.2327	9.44157	9.46287	9.43988	8.36021	7.56576	7.79256	9.42583	6.73123	10.2194	7.63611	9.45999	10.1018	8.01535	7.69352	7.66634	10.1434	7.57271	8.45997	8.49775	9.95854	7.54892
SAOUHSC_00261	0.430941	1.20388	2.70713	3.89369	2.00727	1.41617	4.34889	3.66401	2.46086	5.14273	1.99935	5.54715	2.9616	5.10027	5.34839	4.22906	5.45658	5.13512	4.55275	4.35669	5.68662	4.66648	3.48996	5.37782	2.71013	5.50883	4.39148	5.42652	3.50198	5.51264	3.86642	2.8782	4.48136	6.18106	3.29376	4.61225	5.60853	2.65493	5.71346	2.58752	5.43093	6.21281	2.65951	5.66419	4.58257	6.3181	6.4859	5.00658	2.61725
SAOUHSC_01121	-0.364843	-0.364843	-0.364843	4.52814	4.52814	4.52814	8.81977	4.52814	4.52814	4.52814	4.52814	7.94816	7.57468	6.5336	7.15725	1.71901	7.2853	6.49065	6.45984	2.16788	7.687	2.44621	6.17079	6.70086	7.58143	7.23138	2.03236	7.96439	5.61992	7.58993	5.50024	7.68931	6.6682	6.3775	5.6771	2.78546	7.82686	6.01755	7.56442	7.38465	7.24591	6.56061	5.89428	7.82498	6.53787	7.69432	7.76644	3.73838	5.97196
SAOUHSC_01021	0	0	0	0	0	0	0	0	0	0	0	8.13901	8.93366	6.65819	8.00275	5.86871	7.99156	6.65798	5.29696	5.84486	8.36095	6.62866	9.29791	5.46941	8.94122	8.01412	5.57144	8.05671	3.98202	8.40784	3.51644	8.9323	4.90189	7.73605	4.07274	6.68593	7.99676	9.33452	8.30696	9.4945	7.89498	7.82732	9.35991	8.06731	5.18509	8.33081	8.28692	7.97176	9.35147
rpsN	-0.731877	-0.588338	-0.334329	9.55147	8.18724	7.91354	9.73486	9.9902	7.5505	7.70905	8.21093	9.94348	9.5009	8.26348	9.50136	9.68008	9.55564	7.97305	10.515	9.64839	10.4034	8.04613	10.4699	11.0535	9.76034	9.48	9.86659	9.90148	7.54113	10.5161	7.693	9.71795	10.6826	10.0709	7.61885	7.9698	9.78575	10.5386	10.3761	10.447	9.45924	10.0707	10.5137	9.8129	10.5313	11.158	11.212	9.82056	10.6055
SAOUHSC_01134	0.105304	0.343789	0.832979	6.07289	2.73415	2.61334	4.77775	4.13625	4.55636	5.6044	2.7808	5.71049	8.04143	5.11511	4.61992	4.05068	5.67928	4.61033	3.9683	2.3849	5.25316	3.21681	4.76431	2.41923	8.03821	4.41485	4.60258	5.55821	-0.0142983	3.88438	4.14468	7.95106	4.82884	5.45801	2.9604	4.08838	5.95776	5.64969	5.81855	5.99823	4.98473	6.20338	4.75883	5.83972	2.59745	6.14559	5.77301	3.69365	3.81799
SAOUHSC_02493	0	0	0	0	0	0	0	0	0	0	0	11.5011	11.1429	10.0437	10.8682	11.4779	10.9926	10.0398	12.393	11.5241	11.888	9.67641	11.9389	12.3769	11.1725	10.8759	11.5139	11.5175	10.2744	12.0658	10.1205	10.9692	12.3063	11.8783	10.1401	9.64509	11.5244	11.9239	11.875	12.3092	10.8999	11.7593	11.8015	11.4878	12.3864	13.1621	13.1166	11.9917	11.8845
SAOUHSC_02495	-0.645626	-0.381603	0.21909	9.18503	7.21337	7.01496	9.212	7.4457	7.53068	8.5682	7.46792	8.84125	8.26259	7.49198	8.37234	8.88439	8.50625	7.35469	9.68623	8.83351	8.77653	7.25005	9.89708	10.6613	8.37437	8.40479	8.85212	8.7851	7.60119	8.73779	7.66815	8.46178	9.7337	9.1879	7.67852	7.1055	8.83309	9.80294	8.83284	9.74187	8.43569	9.16521	9.81604	8.70573	9.712	10.5398	10.5224	8.38174	9.89221
SAOUHSC_02501	-0.660204	1.08129	2.78371	8.66763	5.46285	6.00552	11.44	8.82607	6.54411	10.2019	7.07704	9.15436	8.38032	7.30556	8.58512	8.87158	8.60707	7.31558	9.37711	8.74607	9.06126	7.06667	9.71315	10.2547	8.54915	8.71375	8.85525	9.03941	7.28714	9.07034	6.94681	8.77039	9.22741	9.1765	7.07096	7.16722	9.09046	9.81033	9.103	9.51635	8.56612	9.18453	9.79795	9.12783	9.40516	10.487	10.4045	8.96227	9.73762
SAOUHSC_00265	-0.191906	-0.0458527	0.427476	3.70832	3.43005	3.27301	5.03312	4.55731	3.34675	4.02177	3.25324	6.01466	-0.218659	4.95648	5.35039	5.23913	5.1144	4.92584	5.72466	4.73603	6.02363	4.56535	2.86677	5.14777	-0.218659	5.36967	4.61532	6.24815	4.8895	5.83405	5.03173	2.56314	5.60619	5.83345	4.89098	4.55224	6.02864	2.07643	5.93806	2.72174	5.20055	6.01834	2.08355	5.96867	5.86205	6.24187	6.32082	5.3587	2.48007
SAOUHSC_00266	0.0205037	0.287163	0.908157	4.03034	2.69124	2.2097	4.89367	4.63941	3.10157	4.20122	2.75254	5.61338	1.56265	4.81723	4.90678	4.37023	4.85282	4.94568	4.9602	4.33775	4.42881	3.81474	-0.0725406	3.0493	2.00553	5.20147	4.56185	5.3211	4.71156	4.79943	4.86597	2.53436	4.77918	5.3701	4.92492	4.10907	5.50052	-0.0725406	4.55273	2.86593	4.91038	4.98495	-0.0725406	5.50333	5.32327	5.97177	6.32179	5.08319	-0.0725406
SAOUHSC_00218	0.292786	0.298138	0.645258	1.82755	2.91327	1.55775	6.26943	5.07684	2.87193	3.98498	3.45141	4.99611	4.95344	4.04228	5.52036	4.96958	4.45581	3.16118	0.0298147	3.20356	6.96257	5.19741	0.0298147	0.0298147	0.0298147	3.88391	4.06655	5.5226	4.37504	6.19604	0.0298147	4.04073	4.61982	5.4506	2.96221	3.99942	5.42303	0.0298147	5.76798	5.28331	5.32449	5.1309	0.0298147	6.48567	5.75161	6.58869	6.67953	5.45761	0.0298147
SAOUHSC_00260	0.421584	1.17599	2.17774	5.53052	2.02047	0.901672	5.36911	4.15506	3.0012	3.8704	2.57643	6.46216	3.83624	5.54242	5.41807	4.72897	5.32906	5.9123	3.36585	4.12948	4.71866	4.71676	0.168964	2.34073	0.168964	5.3745	4.48274	6.34944	2.93231	5.15643	3.60901	3.24447	4.26304	5.56127	3.46722	4.18286	6.53187	0.168964	5.265	0.168964	5.13405	5.54054	0.168964	6.20393	1.82902	5.84425	5.75866	5.04208	0.168964
SAOUHSC_01022	-0.537761	-0.537761	-0.537761	5.22592	5.89293	5.22592	5.22592	5.22592	5.22592	5.22592	5.22592	6.83235	8.27545	5.67645	6.89923	4.69599	7.11899	5.98441	4.11263	4.74636	6.77555	5.69884	8.13498	4.57665	8.12979	6.99201	4.75512	6.81592	4.29012	6.75771	4.40124	8.3411	4.54399	6.91063	4.3406	5.78779	6.91981	8.29228	6.77988	7.91291	7.00218	6.91159	8.19269	6.74119	4.79974	7.22329	7.23675	6.50384	8.27637
SAOUHSC_01200	0.197098	1.31856	2.82654	6.41459	1.77802	1.1925	6.74665	5.22318	0.609888	3.86988	2.50404	5.88919	6.68875	5.09496	5.29714	0.0484371	5.30618	4.41579	6.42166	0.0484371	5.76721	4.4558	0.0484371	5.87723	5.25741	4.38446	0.0484371	6.30045	0.0484371	0.0484371	0.0484371	5.35007	6.7709	0.0484371	0.0484371	0.0484371	6.42202	5.88499	7.29904	4.67027	5.32205	6.09869	6.43053	6.71642	6.49701	7.33513	6.66186	5.97116	6.38909
SAOUHSC_02500	-0.650823	-0.603625	-0.392581	7.23628	7.15108	7.13652	8.21854	7.05649	7.20964	7.42897	7.01118	8.65559	8.15006	6.98988	8.21039	8.28342	8.31804	6.96714	8.67529	8.26411	9.21986	6.73217	8.70013	8.71245	8.16504	8.26537	8.29864	8.6231	6.80695	9.21741	6.7635	8.18059	8.60293	8.56309	6.59834	6.81598	8.71305	8.58228	9.14274	9.06406	8.31322	8.56925	8.68007	8.6212	8.59827	9.60795	9.62264	8.71579	8.79321
SAOUHSC_01013	-0.33321	-0.225143	0.0125064	5.00222	4.25878	4.14447	4.87664	4.33554	4.38111	4.67798	4.07466	6.44572	4.10264	3.6291	4.61345	4.38066	4.55309	3.79759	4.50422	4.25096	7.56632	3.5457	4.9565	6.89222	3.70087	4.63058	4.22596	6.45957	4.73541	7.657	4.66978	3.72333	4.7155	6.10557	4.55895	3.60476	6.45521	4.56115	7.55244	5.88219	4.57894	6.16395	4.60429	6.38902	4.52902	6.12882	5.9808	6.5458	4.75539
SAOUHSC_00262	-0.135523	-0.0509887	0.135483	4.13322	3.58397	3.33499	4.18067	3.836	3.31805	3.3708	3.27108	5.60102	2.29067	4.71001	4.98978	4.31494	4.98481	4.64265	4.63321	4.21317	5.75319	4.05967	2.65182	5.70971	2.36883	4.98452	4.25939	5.59784	4.29749	5.84294	4.40043	2.60635	4.67953	5.63445	4.44643	4.09961	5.64698	2.93882	5.72196	2.91164	4.92352	5.68681	2.48834	5.5609	4.60789	6.14037	6.19414	4.56482	2.78459
SAOUHSC_01291	0.0873929	0.150028	0.442247	1.40136	1.56236	1.50741	1.93981	1.71969	1.59351	1.80118	1.40136	5.46855	0.0774159	5.05736	4.04433	5.07981	0.0774159	0.0774159	0.0774159	4.18019	4.6143	0.0774159	4.7825	0.0774159	0.0774159	4.04119	5.07755	5.47365	4.01123	0.0774159	6.12335	0.0774159	0.0774159	5.26229	3.97454	0.0774159	5.12826	0.0774159	4.67232	0.0774159	0.0774159	0.0774159	0.0774159	5.6727	0.0774159	0.0774159	0.0774159	0.0774159	0.0774159
SAOUHSC_01017	-0.30143	-0.161244	0.130558	5.28905	5.16045	4.43366	5.59006	5.22103	4.17892	4.88257	4.2534	6.37406	5.54699	4.7454	5.50061	5.35881	5.65248	4.89557	5.68834	5.21695	8.36797	4.84568	6.82665	8.36454	5.13108	5.60354	5.28692	6.39771	5.56893	8.43984	5.63251	5.41578	5.46258	7.66986	5.52314	4.93738	6.48061	6.88966	8.4485	7.08496	5.60669	7.66217	6.7727	6.35802	5.54659	7.06578	7.0548	6.28798	6.80302
SAOUHSC_02341	-0.620633	-0.252603	0.116226	8.92263	6.83075	7.10978	7.94194	8.16873	7.24859	8.13989	6.51064	9.20068	8.46763	6.96044	8.06243	7.96031	8.0498	6.93929	8.14503	7.97499	9.76017	7.08395	8.8989	9.12827	8.45085	7.99271	7.9473	9.1882	8.05993	9.82944	8.01925	8.48417	8.16085	8.54044	8.02155	7.22675	9.1748	8.92272	9.79124	10.0295	8.07052	8.55258	8.90354	9.13751	8.13791	9.36787	9.36693	9.34489	8.87992
SAOUHSC_01170	-0.033508	0.395431	0.895468	7.04614	3.947	3.98417	4.76865	6.68438	5.04734	5.02424	3.6036	6.59504	4.80246	3.42502	4.5302	5.26184	4.48849	3.38639	6.16646	5.22208	7.24917	3.34827	6.01528	7.5587	4.66969	4.54288	5.23189	6.55158	5.62838	7.22715	5.50423	4.94692	6.15901	5.38948	5.50675	3.15473	6.5495	6.04257	7.2224	7.89327	4.68024	5.37225	6.07842	6.51607	6.03897	6.29596	6.26629	6.46503	6.016
SAOUHSC_00311	-0.34502	-0.176122	0.622466	6.12108	4.44394	4.39713	6.04827	4.68798	4.76505	5.11226	4.3114	4.10524	7.22162	5.71934	5.369	8.94184	5.36275	5.78671	8.8645	9.09859	4.30715	6.00162	9.28642	8.26139	6.74482	5.38895	8.94863	4.06842	7.4968	5.1878	7.59517	6.74886	9.01206	7.43212	7.5903	5.69036	4.45464	9.287	5.34864	5.92143	5.40075	7.08345	9.20183	3.46756	8.82081	4.71664	4.85267	4.29121	9.39134
SAOUHSC_01014	-0.31387	-0.0739824	0.566959	6.18317	4.05469	4.15113	5.34174	4.25201	4.11712	5.02477	4.00702	5.6313	4.5987	4.26356	5.05946	4.58021	4.97398	4.15275	5.02402	4.73485	7.74721	3.89601	5.83907	7.53157	4.67845	4.95911	4.78534	5.52403	4.12826	7.77713	4.1321	4.80562	4.98016	7.07165	4.04851	4.1899	5.53319	5.81295	7.78174	6.24103	4.92182	7.08446	5.8317	5.46496	5.00382	6.41701	6.53696	5.51866	5.86145
SAOUHSC_00988	-0.365656	-0.168376	0.524137	7.70105	5.30997	5.32464	7.23339	6.55804	5.65495	6.64666	5.67564	10.119	3.32177	10.1035	9.60825	4.14023	9.62218	10.1035	9.99086	4.15758	6.73651	4.41819	4.13988	7.0544	3.74439	9.63839	4.14876	10.0841	9.38961	6.80517	9.36281	3.92035	10.0065	7.92692	9.37176	4.55381	10.1122	4.08374	6.69403	4.59047	9.60399	7.94729	3.89529	10.0614	10.0019	10.6227	10.6221	4.81196	4.21676
SAOUHSC_02530	0.224148	0.53836	1.2732	4.40045	2.32646	2.48525	4.02051	4.72995	2.74169	4.35071	1.71996	4.62461	5.17071	3.3908	3.12465	4.90061	4.15364	3.95813	3.38112	5.02591	3.71997	3.51541	5.33994	2.35472	4.82714	3.22907	4.36696	4.48512	3.10885	3.79696	2.61024	5.0406	3.3401	4.56882	2.52164	3.28536	4.55648	5.32795	3.72002	3.79393	3.74828	4.05556	4.9957	4.49341	3.7396	5.40987	5.07648	3.83646	5.55235
SAOUHSC_02502	-0.157699	0.139382	1.36156	7.58029	7.27894	6.46429	12.4097	9.49948	9.42041	9.75118	10.0163	9.23029	8.94249	7.58967	8.73008	8.87957	8.67616	7.61427	9.64045	8.92714	9.59878	7.31456	9.5906	9.9396	8.81195	8.61069	8.86149	9.23911	7.67634	9.69226	7.60605	8.9368	9.64934	9.21001	7.62599	7.28898	9.27734	9.60744	9.60219	10.0304	8.77024	9.30811	9.68582	9.20799	9.60546	10.2753	10.2827	9.0904	9.56074
SAOUHSC_02565	0.139978	0.563471	1.42388	4.39502	3.76259	2.85619	8.06024	5.59642	5.80409	6.0426	6.06208	5.94918	5.24377	6.26535	6.52529	5.55181	6.51759	6.45208	5.77117	5.43447	5.3759	5.85413	4.99273	6.18616	5.3686	6.37294	5.20221	6.08522	2.26429	5.16737	2.76073	5.06025	5.79474	7.13336	3.13884	5.6729	5.86876	5.01371	5.2056	4.33998	6.50077	7.2551	5.12451	5.86748	5.85267	6.83234	6.86793	5.80158	5.27331
SAOUHSC_02503	-0.44016	-0.166259	0.593581	8.06907	5.79022	5.91308	7.47221	6.37582	5.77458	6.67172	6.24579	9.52483	9.28812	8.19874	9.01351	9.09208	9.06702	8.12116	8.88789	9.165	8.67625	7.64502	7.48062	8.11673	9.19997	9.06762	9.09429	9.40753	8.42273	8.7381	8.54301	9.19124	8.91577	9.2194	8.45393	7.82809	9.46022	7.38711	8.84674	8.38428	9.1863	9.03242	7.63569	9.43899	8.81381	9.96085	9.97753	9.30095	7.42604
SAOUHSC_02564	-0.161885	0.212101	1.01024	4.25534	3.4434	3.3583	4.5155	3.86938	3.56819	3.98715	3.42931	6.03371	4.82644	6.26175	6.6752	5.84372	6.65887	6.25838	6.15626	5.66219	5.70669	6.0485	5.33409	6.77803	4.75613	6.54029	5.83073	6.17022	3.36034	5.68649	2.93841	5.33747	6.17626	7.55037	3.29939	6.12931	6.03148	5.62559	5.97823	5.22547	6.53281	7.52246	5.34419	6.13102	6.22229	6.90717	7.09234	6.32903	5.2428
SAOUHSC_02340	-0.912412	-0.878398	-0.761717	7.94481	8.01172	7.95508	8.22122	8.07788	8.02159	8.45931	7.94481	9.10895	9.4382	7.59488	8.51103	8.56215	8.56459	7.49936	9.26447	8.52337	9.93006	7.88284	10.015	10.2771	9.57866	8.58158	8.60449	9.08222	8.00448	9.85388	7.84685	9.62642	9.26861	9.35847	7.95145	7.81465	9.16081	9.99588	9.90349	10.2026	8.57752	9.36608	9.93266	9.12042	9.26171	9.88265	9.8928	9.19519	9.99043
SAOUHSC_02504	-0.831886	-0.656623	-0.427183	8.66247	7.56476	7.60107	9.24312	8.03746	7.4971	8.21083	7.41446	8.75642	9.25852	8.17499	9.24675	9.33269	9.32705	8.1334	9.60073	9.25026	8.86468	7.83003	9.72822	9.58871	9.29623	9.31021	9.33897	8.56873	6.46354	8.67563	6.62549	9.19964	9.80101	9.47135	6.44795	7.54766	8.78805	9.66136	8.49191	8.94322	9.14084	9.34461	9.65554	8.62582	9.66597	10.5088	10.5437	8.90362	9.58132
SAOUHSC_02496	0.0216571	0.146987	1.37703	6.86362	7.1976	6.70411	10.8211	8.75207	6.3808	7.74937	8.23237	8.70705	8.47813	7.18019	8.53771	8.62638	8.66209	7.20265	8.84382	8.54933	8.99866	7.13395	8.87561	9.04286	8.41293	8.54493	8.53848	8.74313	6.43459	9.05086	6.50978	8.3837	8.79423	8.69014	6.46299	7.17381	8.76599	8.88116	8.94996	9.1757	8.47467	8.70361	9.02099	8.71971	8.77266	9.7432	9.77533	8.77618	8.90019
SAOUHSC_00372	0.665445	0.549506	1.23243	5.55337	6.01075	3.83757	6.82825	8.69726	5.01554	6.72586	5.39351	5.76222	7.56256	5.15005	5.60169	7.20108	5.84855	5.12756	7.26835	7.24356	6.14695	5.33652	9.21026	8.49265	7.57039	5.48957	7.10369	5.85021	5.57025	6.31709	5.60192	7.35116	7.10885	6.07891	5.43561	5.22972	5.69578	9.2393	6.43259	8.02817	5.67251	5.96909	9.26384	5.743	7.26609	6.27022	6.41899	6.36946	9.28201
SAOUHSC_02343	-0.424507	-0.204917	0.328536	10.4056	6.79113	7.01085	6.77965	7.48139	7.55029	7.3062	6.13732	8.6659	8.55795	7.03209	8.1314	8.07403	8.20837	6.96107	8.28132	7.96641	9.26224	7.39134	9.15749	9.29739	8.7014	8.19836	8.10815	8.6599	7.76933	9.35852	7.66118	8.55266	8.31497	8.7131	7.7316	7.37634	8.60934	9.10759	9.26419	9.4237	8.13144	8.62543	9.07793	8.63579	8.30757	9.54929	9.54384	8.8035	9.0728
SAOUHSC_00373	0.517275	0.613605	1.42849	4.85054	7.47096	4.11835	9.11446	8.54604	4.63064	5.65849	6.89998	6.11632	7.45346	5.50716	5.68872	7.51276	5.71101	5.32608	7.40964	7.48939	6.7001	5.31184	9.04385	7.81023	7.39938	5.76862	7.5113	5.96737	6.23486	6.72283	6.32203	7.4825	7.32919	5.92029	6.44197	5.32851	6.15536	9.03698	6.69432	8.22435	5.78974	5.89742	9.0572	6.03266	7.42479	6.49461	6.46904	6.80082	9.01665
SAOUHSC_02505	-0.708065	-0.346515	0.250635	8.50569	7.38776	7.17905	8.20183	9.00053	7.97201	8.36594	7.21529	9.28705	8.60143	7.32848	8.29747	8.35087	8.25022	7.18631	9.05932	8.3986	9.31462	7.06908	8.9482	9.50146	8.48049	8.24997	8.36717	9.27007	8.1316	9.42767	8.09267	8.51896	9.08153	8.86074	8.12079	6.99428	9.30103	9.07352	9.33735	10.0293	8.26827	8.95743	9.0516	9.19159	9.08972	9.97056	9.92598	9.20204	8.91947
SAOUHSC_02484	-0.723427	-0.490147	0.257413	8.83219	7.42836	7.4609	8.70662	8.62222	7.28826	8.21685	7.0369	9.96829	8.60834	7.60774	8.55045	8.77883	8.47978	7.54531	9.31921	8.81513	10.0203	7.73485	9.39165	9.75043	8.60725	8.53246	8.85045	9.98688	10.0172	10.0158	10.0308	8.62244	9.31218	8.85637	10.009	7.50555	9.9411	9.34178	9.98663	10.3572	8.53882	8.83217	9.25303	9.91505	9.30635	9.53948	9.55663	10.071	9.41632
SAOUHSC_02468	-0.551203	-0.132194	0.624898	7.58791	5.48018	5.2874	7.67359	5.93422	5.43112	7.06682	5.18458	5.53966	7.7399	5.72168	6.14069	7.67181	6.13608	5.80914	7.86092	7.58129	6.21964	6.18451	8.08812	8.42892	7.66556	6.12172	7.62824	5.46197	8.68335	6.39921	8.62683	7.72095	7.8486	7.32038	8.68541	6.27194	5.56041	8.07301	6.3982	7.27598	6.14609	7.31478	8.07339	5.48685	7.88061	6.46354	6.5505	6.53404	8.06656
SAOUHSC_01171	-0.415897	-0.11073	0.649547	5.97499	4.51337	4.4218	6.01911	5.83795	4.73469	5.62197	4.43475	6.11129	4.96355	3.66061	4.60156	5.24517	4.57978	3.87074	6.38458	5.46425	7.20668	3.70655	6.06694	7.63233	5.27563	4.811	5.22859	6.14761	4.85023	7.24669	4.9735	4.73901	6.23656	5.66488	4.84772	2.91701	6.1949	6.208	7.11299	7.77999	4.6721	5.51434	6.34634	5.99181	6.26976	6.22045	6.38043	6.248	5.93979
SAOUHSC_00312	-0.299088	0.306782	1.30158	5.17571	3.53575	3.46106	5.90485	4.44552	3.89117	5.89952	3.59492	3.254	5.99956	4.58467	4.50561	8.35672	4.48246	4.11264	7.82344	8.40058	3.22374	5.01141	9.42809	7.93089	6.23342	4.12172	8.40915	3.0014	6.04333	3.90971	6.17966	6.30492	7.78939	6.06068	6.14344	4.70474	2.91369	9.40737	3.12768	4.45431	4.52419	5.84116	9.3814	1.70101	7.62856	4.5874	4.16844	2.99246	9.42668
SAOUHSC_00317	-0.333932	-0.103788	0.333374	5.7396	4.70387	4.28774	6.24523	5.94129	4.95208	5.71142	4.69062	6.23122	6.90586	3.68821	5.45739	4.97545	5.50137	3.90289	3.4036	5.05772	7.25484	4.21627	6.19214	4.43241	6.80012	5.37436	5.02908	6.25138	5.35618	7.3755	5.32882	6.79997	3.19804	4.83656	5.41035	3.88124	6.17012	6.08675	7.30969	8.03139	5.49879	4.8652	6.10855	6.14594	3.2229	6.60559	6.49557	6.98375	6.09494
SAOUHSC_02498	-0.190756	0.323543	1.50606	8.85893	6.74919	5.72362	9.4048	9.54998	8.08295	9.85269	6.68327	8.53309	8.40015	7.40374	8.58389	8.58669	8.55688	7.47238	8.47043	8.60886	8.73841	7.20923	9.09046	8.91667	8.4314	8.58906	8.58421	8.58882	6.50022	8.9061	6.49383	8.40576	8.51995	8.87527	6.48193	6.84438	8.58342	8.91207	8.92566	8.88817	8.57503	8.91379	8.96876	8.54615	8.44261	9.76542	9.79348	8.47252	8.9586
SAOUHSC_00520	-0.520126	-0.151258	0.525281	8.31698	6.77467	6.07581	9.51647	8.51156	7.17325	8.60776	7.14354	8.39399	8.25379	6.90833	8.3188	8.01786	8.26637	6.75898	7.98077	8.1304	8.34432	6.99982	8.54685	9.08811	8.27501	8.2792	8.18882	8.33047	6.18154	8.25664	6.0956	8.18396	7.88788	8.16163	6.05393	7.1553	8.43272	8.5439	8.33446	9.43562	8.31017	8.13944	8.59575	8.35741	7.88157	9.10106	9.10506	8.05491	8.64469
SAOUHSC_01018	-0.212738	0.498303	1.35756	7.31801	5.64249	4.55636	8.55113	7.49471	5.89349	7.33321	4.97945	6.65651	5.68214	5.17185	5.87061	5.63428	5.92048	5.07987	5.90726	5.67166	8.92901	5.15485	6.9633	8.31193	5.55114	5.93301	5.58369	6.60901	5.29956	8.98306	5.21122	5.75825	5.83907	7.72913	5.26949	5.26512	6.7081	6.97407	8.97831	7.47238	5.75694	7.69792	6.9996	6.60755	5.8136	6.99908	7.07806	6.70523	6.89838
SAOUHSC_01168	-0.486327	-0.486327	-0.486327	4.32937	4.32937	4.32937	9.04464	7.13443	4.32937	4.32937	4.32937	6.07266	5.39866	3.35354	4.61664	5.1281	4.69917	3.21923	6.47267	5.0598	7.0928	3.05338	6.26512	7.73088	5.12924	4.71631	4.93539	5.88391	4.69586	7.12424	4.64583	5.44081	6.48997	5.05732	4.60182	3.02759	5.99622	6.09838	7.17746	7.66511	4.57027	5.3656	6.25607	5.86919	6.4011	6.52446	6.61839	5.76006	6.18268
SAOUHSC_02830	-0.455077	-0.100255	0.538182	8.15846	5.91942	5.74459	6.88767	6.8943	5.3142	6.29457	5.3142	6.49236	10.603	5.71063	5.68254	6.98258	5.71402	5.78664	6.19051	7.06841	7.55007	6.33327	11.3545	8.48771	10.5752	5.6767	7.01455	6.5054	5.18901	7.43671	5.41351	10.6098	6.13296	7.37809	5.13588	6.34626	6.55156	11.332	7.5107	9.28019	5.72452	7.45894	11.3277	6.4407	6.28925	6.43148	6.48818	6.46254	11.347
SAOUHSC_00589	0.0453684	0.110022	0.900563	3.8428	2.41603	2.4819	3.03182	3.43133	2.20735	2.94111	2.04768	7.15231	-0.0465936	6.25909	6.97129	6.19079	6.6258	6.67442	-0.0465936	6.73842	-0.0465936	6.33102	-0.0465936	-0.0465936	-0.0465936	6.1675	6.57423	6.80694	7.63241	-0.0465936	7.69518	-0.0465936	4.10904	-0.0465936	7.8916	6.31907	7.11975	-0.0465936	-0.0465936	-0.0465936	6.44079	-0.0465936	-0.0465936	7.02451	4.13345	5.94256	6.22356	6.98748	-0.0465936
SAOUHSC_02508	2.05947	5.18953	6.14145	9.25397	7.96255	6.86906	10.7528	9.67811	10.4288	10.267	8.58571	10.7613	10.069	8.72456	9.80292	9.72974	9.86441	8.9277	10.5042	9.696	10.6859	8.35319	10.502	11.235	9.88033	9.82659	9.72075	10.8451	10.5004	10.7453	10.4821	9.94172	10.3792	10.4736	10.5231	8.44161	10.7709	10.5108	10.577	11.3355	9.8936	10.4937	10.4847	10.7641	10.3935	11.5209	11.5026	10.685	10.601
SAOUHSC_02426	-0.532324	1.66824	2.81763	9.25949	3.61347	3.61347	7.04949	3.61347	7.11261	3.61347	3.61347	4.44913	5.30154	2.63371	5.19687	3.98676	5.30704	2.59138	5.56705	3.87412	6.40719	3.2077	5.00479	4.68507	5.36372	5.23763	3.87559	4.38771	6.19138	6.40008	6.34245	4.85765	5.53786	3.59415	6.21422	2.75079	4.32303	4.87095	6.38048	6.5323	5.1669	3.76751	4.948	4.36925	5.57926	7.89694	7.82531	6.5425	4.93072
SAOUHSC_02488	-1.03926	-0.646942	0.0548098	11.2165	9.01651	9.16977	11.3843	9.31143	8.98019	10.1132	8.95722	10.9027	10.3079	10.1166	10.5887	10.9325	10.5356	10.0152	10.995	11.1171	10.2462	9.74162	9.78822	9.89558	10.374	10.3596	11.0997	10.8498	9.2546	10.5785	9.36076	10.2199	10.9919	10.9671	9.33112	9.74608	10.7476	9.90714	10.2568	9.79739	10.489	10.8664	10.2187	10.8824	11.1539	12.3664	12.2228	11.3461	9.82933
SAOUHSC_02531	-0.242321	0.201783	1.1611	5.41271	2.3697	2.45728	4.73608	2.66103	2.72622	4.07155	2.30689	3.73891	4.46169	3.42736	2.68387	4.17509	3.22882	3.51919	2.80465	4.54513	3.98104	2.53083	5.41244	4.16735	4.62737	3.12419	4.55584	3.42838	2.93768	4.17164	2.72253	4.20383	3.18369	3.36188	2.32153	3.16122	3.82052	5.60507	4.29347	4.69504	3.11088	3.40498	5.49418	3.37703	3.30071	4.29554	3.76467	4.08598	5.20632
SAOUHSC_02328	-0.35172	-0.23982	0.130578	4.51999	4.11051	3.90231	4.86264	4.17345	3.96901	4.61319	3.79565	5.49853	6.05048	5.05277	5.62987	3.35267	5.54624	4.72185	2.82658	3.50391	6.24222	4.55739	5.548	3.39059	6.40993	5.48966	3.27072	5.33339	1.49608	6.18548	1.99843	6.31379	2.44022	6.05779	2.32281	4.7409	5.56875	5.83121	6.3755	6.70803	5.44712	5.8486	5.59114	5.45047	2.81635	4.95009	4.88864	5.64927	5.51303
SAOUHSC_00364	-0.914938	-0.757562	-0.283195	8.53888	8.01723	7.89351	9.32596	7.96861	7.89949	8.99516	7.8042	9.21559	9.43854	7.85893	9.0519	8.20359	9.06942	7.83753	9.83465	8.20805	9.86246	8.20024	8.60075	9.6527	9.44978	9.04731	8.20322	9.22988	8.00383	9.93339	8.00901	9.42475	9.83397	9.0812	7.98876	8.14037	9.25042	8.61036	9.88079	10.6077	9.04508	9.08216	8.58842	9.1849	9.81019	9.82098	9.7814	9.63215	8.61275
SAOUHSC_00259	-0.195679	-0.112608	0.315244	5.07312	3.8198	3.59441	5.44029	4.85748	4.07419	4.44285	4.11294	6.4279	3.18781	5.28644	5.55574	4.78595	5.85576	5.2641	5.09856	5.0845	6.19785	4.8368	2.95266	4.19065	3.22714	5.72733	4.89242	6.36129	5.47506	6.01936	5.27717	3.35365	4.84569	6.58244	5.55631	4.37537	6.63288	1.89051	6.12791	3.27074	5.70588	6.58674	1.20266	6.53201	5.29293	7.35004	7.27748	5.78175	2.6398
SAOUHSC_01019	2.56834	2.4724	3.90978	4.03001	6.35492	4.31499	5.83944	7.75606	7.26661	7.26591	4.32193	6.66586	8.11394	5.8019	7.09804	5.23014	7.10902	5.98733	3.53451	5.11625	6.81614	5.65231	6.61184	2.82393	8.20226	7.1851	5.19081	6.65548	2.7153	7.09152	2.85982	8.05129	3.15944	6.18973	3.21541	5.4171	6.70079	6.81629	7.1563	7.31217	7.13826	6.22984	6.78809	6.50331	3.56436	6.68688	6.74279	6.34928	6.70032
SAOUHSC_02467	0.152909	2.63474	2.97343	7.27609	5.03027	6.42901	5.73522	6.16113	8.31307	8.48059	4.61261	6.50163	9.28343	7.19231	7.50713	8.4893	7.30308	7.28858	8.63332	8.55225	6.89511	7.66914	8.5496	9.04551	9.2527	7.5492	8.54734	6.43592	8.46297	6.946	8.44059	9.24346	8.58903	8.34978	8.41651	7.53887	6.49739	8.51702	6.71383	7.98234	7.28457	8.40485	8.59971	6.22131	8.70904	7.39959	7.37238	7.03955	8.48193
SAOUHSC_00257	-0.61506	-0.0638718	0.835014	12.6413	9.44415	8.4945	12.2784	11.9746	9.94768	10.9348	9.02819	11.8469	8.61387	10.7574	10.8799	11.022	10.9292	10.7099	11.8678	11.043	13.0382	10.9063	8.80472	12.7023	8.58721	10.8977	11.0436	11.8625	10.8659	13.0555	10.8799	8.6682	11.8627	12.4925	10.8988	10.9054	11.8615	8.77607	13.0372	9.94067	10.9148	12.4901	8.85665	11.8193	11.8533	12.0047	12.033	12.0359	8.67528
SAOUHSC_01146	-0.480626	0.0396241	0.839399	5.68943	3.89622	3.89622	5.7504	7.35014	5.79852	5.89943	3.89622	5.9834	6.56588	4.60062	5.82128	5.19654	5.86081	4.75054	4.9927	5.08649	6.3571	4.86125	6.1799	5.13548	6.26212	5.78764	5.05746	5.85984	4.98178	6.65065	4.72475	6.42855	4.98838	5.94155	5.04571	4.96424	5.88534	6.00529	6.43149	6.7447	5.66705	5.94463	5.86024	5.82038	5.07933	6.20002	6.21695	5.92048	6.27445
SAOUHSC_02329	-0.106295	0.259389	1.19274	5.05288	3.54384	2.95344	6.31247	5.71316	4.88281	5.94521	3.74211	5.6622	6.2944	4.92914	5.25882	3.56728	5.65444	5.06592	2.87977	3.21618	6.03066	5.13133	6.13107	4.21178	6.1153	5.5946	3.61714	5.89785	2.26688	6.23454	2.26171	6.13706	2.87967	6.00333	2.61069	4.97372	5.49259	6.19802	6.11827	7.03588	5.45974	6.15552	6.11134	5.59612	2.60311	5.4309	5.40871	5.58006	6.13478
SAOUHSC_02976	-0.185781	0.0452639	0.274305	5.52948	4.55041	3.56653	7.46714	6.92427	5.11434	5.99975	4.84658	4.75692	5.78775	4.1336	4.35719	9.53435	4.36186	4.29019	9.85271	9.47669	4.8053	4.252	11.231	9.01311	5.58213	4.68619	9.55144	5.00507	4.912	4.47433	5.1319	5.66679	9.84818	6.17024	5.20457	4.20748	5.1252	11.1751	4.48053	4.70978	4.39033	6.20892	11.2043	4.91852	9.84343	5.18723	5.21636	4.48502	11.2457
SAOUHSC_02290	1.70085	3.14755	3.5608	4.72575	1.93763	0.415784	4.22047	4.98981	4.40919	4.97058	1.42169	4.45298	0.493293	3.4677	3.30393	3.50711	0.493293	3.4956	3.73932	3.51102	5.32233	0.493293	6.21204	4.41656	0.493293	0.493293	0.493293	0.493293	0.493293	5.94991	0.493293	0.493293	0.493293	3.69221	0.493293	0.493293	0.493293	4.09392	6.51165	6.30955	0.493293	0.493293	0.493293	0.493293	0.493293	4.0492	0.493293	0.493293	4.0581
SAOUHSC_01093	1.4672	2.58882	2.94886	6.27044	4.90419	3.49472	6.68108	7.1932	6.90373	6.98241	4.74157	6.2568	6.30606	4.96712	5.79061	6.20453	5.93187	5.00302	6.11345	6.26466	6.56331	5.04006	7.27523	6.89783	6.25856	5.83967	6.12386	6.14847	5.28946	6.59771	5.21392	6.18097	6.22724	6.37573	5.26513	4.74377	6.14701	7.30298	6.61442	6.68266	5.87156	6.46769	7.25224	6.13093	6.27122	6.70201	6.83009	5.87713	7.32166
SAOUHSC_01169	-0.18646	0.281735	0.78606	5.31541	3.88484	3.94108	5.65839	4.55487	4.76943	5.88386	3.80874	5.4571	5.0787	3.58766	4.62713	5.17784	4.76033	3.62075	6.10682	5.22807	6.26645	3.30401	5.57372	6.67493	5.20691	4.79335	5.20456	5.3558	2.77398	6.24977	3.08373	5.07954	6.01656	5.33344	3.35505	3.47029	5.51705	5.57438	5.98903	6.67834	4.5386	5.22226	5.63873	5.45504	5.9606	5.94497	6.06811	5.4965	5.35941
SAOUHSC_01048	-0.159427	0.0873699	0.481033	3.69903	3.06519	3.09699	4.92459	3.56737	3.24442	4.73349	3.18717	5.24637	4.58132	2.87709	3.14424	3.25292	3.19915	2.55797	2.01209	3.58126	4.86549	2.77433	4.59445	3.28824	4.67746	3.08766	3.5576	5.40459	5.2293	5.06964	5.26032	4.37661	3.0123	4.13531	5.57419	3.15238	5.4774	4.65008	4.85304	5.6737	3.46052	4.04558	4.69157	5.2856	3.15785	4.57723	4.77446	4.70161	4.05033
SAOUHSC_01456	-0.0616857	0.205342	0.63373	3.77984	2.4634	2.51601	3.90785	2.56587	3.08814	3.49038	2.69761	4.42676	2.99618	2.68212	4.56597	2.13603	4.49518	2.92513	3.63216	1.73358	4.12651	1.84246	3.36315	3.73503	2.97016	4.44492	1.87044	4.40143	2.77754	4.41393	3.28878	2.80179	3.60395	3.66674	2.52526	1.68941	4.31847	2.57543	4.53749	4.97622	4.53492	3.38775	2.66393	4.64504	3.572	5.46187	5.71908	3.72828	3.1606
SAOUHSC_02535	-0.463433	-0.0822534	0.637628	7.22208	5.21477	5.19943	6.8337	5.83677	5.79397	6.97835	5.2792	9.10612	6.02802	5.4163	4.96918	7.06027	-0.47641	5.11648	5.46929	6.80004	6.61936	5.37832	7.01541	6.95965	5.1336	4.64732	6.35923	9.26737	10.2954	7.70315	10.2417	6.24838	4.54425	6.7363	10.2345	5.3956	9.18383	6.11771	6.88107	6.92018	3.22791	4.96638	6.82036	9.02692	5.4034	6.76403	5.73328	9.30452	6.27423
SAOUHSC_00407	-0.137267	0.537754	1.3007	6.49871	4.34871	4.26156	6.72259	6.32549	6.30711	7.19937	4.35709	7.35394	5.89005	7.01544	6.83343	6.55655	6.77047	7.09687	6.35017	6.92934	6.95626	6.38237	3.02146	5.24305	5.55284	6.81077	6.90099	7.41117	5.61728	6.80577	5.8694	6.05423	6.49851	8.22276	5.9337	6.62968	7.37653	3.88983	6.81449	4.16747	6.90959	8.2863	4.26277	7.3391	6.34164	8.02316	7.96036	7.20544	2.97819
SAOUHSC_00433	-0.350998	-0.241493	0.189615	5.04065	3.62258	3.63107	5.06806	3.59496	3.94715	4.10044	3.59496	5.03696	4.47068	3.18008	4.14625	5.69073	4.26181	3.49911	4.69395	5.70224	4.52323	3.75679	6.0626	6.29554	4.46533	3.89986	5.68008	4.88412	5.86824	4.34384	5.83005	4.55993	4.92143	3.82689	5.85055	3.69264	4.99028	6.33609	4.63332	5.15015	4.16465	3.89385	6.24527	4.88436	4.79429	4.47368	4.58256	5.13323	6.01727
SAOUHSC_02988	-0.203224	-0.203224	0.330669	3.37527	2.20832	2.24347	5.92015	2.73825	2.09176	3.23928	2.09176	3.76657	3.93974	3.05817	2.59316	4.37705	2.20646	3.29842	2.52061	3.95579	3.47751	3.02297	4.15027	3.37153	3.43358	2.32011	4.19486	3.93601	4.16851	3.30359	4.21613	3.83096	2.42818	2.76288	3.98945	3.42502	3.83578	4.47604	3.40177	4.86743	2.07477	2.84955	4.18584	3.53402	2.41663	2.58436	2.3868	3.36853	4.3351
SAOUHSC_01708	-0.346103	-0.346103	-0.00192679	3.79091	3.95089	3.8963	4.79863	3.79091	3.79091	3.79091	3.79091	5.74589	3.73656	4.09762	4.13903	3.54199	4.26431	4.09118	3.80712	2.91943	6.26505	3.90052	4.48316	3.05029	3.78622	4.19999	3.07007	5.67179	3.70926	6.31366	3.99892	3.68664	4.13727	5.44618	3.78022	3.74883	5.63815	4.42603	6.15974	4.78268	4.16448	5.12118	4.30721	5.50857	3.58256	7.00262	6.9179	6.15761	4.46548
SAOUHSC_02271	-0.141236	0.802969	2.69946	7.00914	2.4506	3.4955	5.75011	2.4506	4.12427	3.4869	2.4506	2.847	5.25839	2.6557	2.86187	3.83966	4.94836	3.19948	5.39604	5.04648	4.67333	3.59164	5.12958	5.30814	6.27876	4.59252	4.79574	4.95526	4.36243	3.9315	4.52249	5.82449	4.7458	4.98051	4.01394	2.68419	4.99256	5.26126	4.7378	6.44228	3.93551	4.60877	5.10267	4.65107	5.70805	4.44639	4.42911	3.2417	5.86934
SAOUHSC_02345	-0.379499	0.444766	0.814479	10.3152	6.24461	6.70128	7.7679	7.3357	6.46937	6.95832	6.36124	8.46221	8.4357	7.10814	7.95742	7.82474	7.96727	6.97144	8.07028	7.81457	9.20359	7.20827	8.89976	9.13103	8.45061	7.96096	7.77631	8.47573	7.64502	9.25763	7.58618	8.50365	8.05686	8.55157	7.67388	7.26658	8.44807	8.87079	9.30392	9.61793	7.94538	8.58466	8.86101	8.42073	8.04944	9.28777	9.31326	8.50625	8.84306
SAOUHSC_02507	-0.341008	-0.62837	-0.237824	6.61696	8.4053	6.66783	10.2601	9.92303	6.27488	6.34362	9.48939	9.22134	8.5237	7.28774	8.71866	8.58209	8.68982	6.98598	9.45273	8.59856	9.93708	7.17995	9.37045	9.89158	8.4683	8.70584	8.60322	9.18211	7.90758	9.88227	7.88934	8.36446	9.4321	8.78964	7.89615	7.20383	9.25455	9.50889	9.99937	10.1649	8.63534	8.73925	9.55081	9.19523	9.50794	10.0006	9.93559	9.26466	9.5264
SAOUHSC_01012	0.330566	0.0283688	0.6854	3.69059	5.07785	3.59575	7.09399	6.41253	3.07561	3.49465	6.56286	5.97511	4.2871	4.38486	4.95236	4.77749	5.06184	4.5189	5.31487	4.4845	7.66601	4.34343	5.34359	7.67925	4.77114	4.87768	4.87773	6.11934	2.6965	7.83661	2.9799	4.29431	5.03364	7.00397	3.44472	4.20099	6.07122	5.51957	7.69163	5.59793	4.88258	7.02995	5.41758	6.08952	5.34834	7.00209	6.93182	6.1431	5.56178
SAOUHSC_00258	0.743788	0.135767	0.533107	3.32761	4.83105	3.27891	6.68167	6.72425	2.81489	3.29165	6.19086	6.695	3.82574	5.83346	6.39614	5.12255	6.35934	5.89357	5.21155	5.16026	6.54872	5.39784	2.78989	6.02784	3.78778	6.35518	5.24679	6.73681	3.47673	6.53577	3.89729	3.50085	5.02552	7.06898	4.10629	5.31548	6.71738	3.08924	6.49299	3.95372	6.31917	7.08835	3.37864	6.67509	5.01536	7.3085	7.3913	5.5852	3.09216
SAOUHSC_01913	0.700319	0.31079	1.047	2.75298	4.05841	2.48058	6.1976	5.70454	2.40416	2.9566	5.72266	4.77404	4.0134	2.71909	3.12599	4.40393	2.8393	2.45209	3.76838	4.00781	5.26583	3.46678	6.25716	5.69268	4.75364	2.98216	4.31222	4.6878	5.105	5.89346	4.78268	5.23236	3.07052	4.19371	4.6358	3.36178	4.07731	6.236	5.58032	6.52176	2.38767	4.67083	6.21607	4.46783	3.46752	4.9311	5.04834	5.59836	6.10759
SAOUHSC_00310	0.690491	0.363992	1.33793	2.97575	4.76485	2.32512	8.02661	7.21635	2.65276	3.31001	7.05979	2.69339	6.20722	5.10822	4.72011	8.20602	4.85419	5.30325	7.52026	8.16892	3.81848	5.49738	8.72035	7.30765	6.08239	4.67191	8.11978	3.22571	7.83532	3.55708	7.92337	6.09039	7.51218	6.24193	7.86711	5.26123	3.23844	8.73612	3.72629	4.87773	4.91131	6.24346	8.73624	3.04137	7.50581	4.34903	4.36634	3.31612	8.77086
SAOUHSC_02750	0.707937	0.250055	1.15233	3.51511	4.69435	3.01071	7.19868	6.36038	3.35375	3.89066	6.25682	5.01485	5.08951	3.76494	4.96721	5.62099	4.86154	4.26264	6.47575	5.43484	5.1259	3.4856	6.51085	7.06353	5.07329	4.81865	5.40466	5.1765	5.98067	5.15562	5.86174	5.08864	6.34913	5.05013	5.99586	2.93702	5.12629	6.63959	4.94858	5.81103	4.98476	4.96894	6.60099	4.99334	6.46965	5.76178	5.83365	4.99802	6.42099
SAOUHSC_02840	0.470495	0.122285	0.831551	3.93397	5.37659	3.49478	8.3852	7.36357	4.05052	4.70482	7.21145	6.58854	4.63914	5.17066	5.21032	4.44881	5.24867	5.18676	4.00503	4.95565	7.65688	5.1222	4.37407	6.9028	4.19556	5.14565	4.91494	6.52449	4.51862	7.55935	4.8004	5.15591	4.30023	7.61898	4.4837	5.0805	6.50258	4.60158	7.77188	6.14198	5.22474	7.64162	4.08126	6.37213	4.79299	7.00807	6.98819	7.06868	4.09234
SAOUHSC_00634	-0.222146	-0.468646	0.372352	6.94363	8.2757	6.10205	11.8513	10.5256	6.5441	7.0832	10.6725	9.41406	9.53355	7.9324	8.42148	9.60733	8.41835	7.95264	7.27943	9.56455	9.17277	8.5984	10.3935	5.85268	9.49154	8.40364	9.55982	9.3798	9.11847	9.08028	9.14438	9.50156	7.30365	6.5506	9.19567	8.52816	9.38319	10.3516	9.18246	9.88904	8.39036	6.65629	10.4239	9.32537	7.34563	9.88686	9.86321	9.50966	10.38
SAOUHSC_02506	-0.541909	-0.524703	-0.225169	6.6315	7.7861	6.33934	11.6734	10.0878	6.85845	7.35642	10.009	8.48717	8.31769	7.16705	8.34461	8.4508	8.29148	7.22588	8.88674	8.46137	9.15808	6.83012	9.11232	9.51101	8.26795	8.31649	8.45107	8.51561	7.91316	9.19148	7.87861	8.3083	8.90469	8.77266	7.9942	6.78626	8.48984	9.09884	9.2281	9.80995	8.29015	8.78627	9.12279	8.49768	8.94988	9.84021	9.86079	8.40848	9.12843
SAOUHSC_00408	-0.159929	-0.150749	0.0318312	4.12519	5.10491	3.87898	9.24352	7.42432	4.1227	4.69125	7.36102	6.82766	5.5139	6.80927	6.85424	5.25358	6.76427	6.76598	6.68525	5.22231	6.60948	4.57045	4.08958	5.8286	5.74636	6.93143	5.50683	6.7185	5.76095	6.71395	5.65191	5.63923	6.85368	7.52502	6.17826	4.73218	6.94364	5.4857	6.57664	4.11788	6.78477	7.61429	4.4612	6.87086	7.00862	7.53103	7.40817	5.31121	3.71022
SAOUHSC_01710	-0.256641	-0.184843	0.125737	4.23538	4.8215	3.53103	8.22875	5.9489	4.01755	4.48666	5.87477	6.42876	4.93731	4.87913	4.46284	3.45772	4.29616	4.80784	4.97096	3.86345	5.39005	4.00695	6.00579	4.85725	5.01768	4.7071	3.93386	6.16271	5.28384	5.32388	4.98366	4.97429	4.52692	5.95592	5.19987	3.69649	6.43154	5.81791	5.5734	5.1085	4.35277	5.53048	5.83406	6.36284	4.86983	7.87952	7.92683	6.10674	5.85558
SAOUHSC_01839	0.56817	0.257961	0.679212	3.45785	4.58191	2.87422	7.65573	6.45911	3.76041	4.35929	6.40799	5.10673	5.79522	4.10371	4.94821	5.27216	5.03092	3.8674	5.34455	5.14148	5.53454	4.07248	6.45456	5.98987	5.7241	4.86399	5.21505	5.12339	3.81688	5.55978	3.33502	5.85615	5.45656	5.04489	3.30278	4.13218	5.08012	6.48159	5.5141	5.89596	4.86023	5.37865	6.21135	5.2248	5.37181	6.10621	6.19038	5.2015	6.29955
SAOUHSC_01159	0.640652	0.223248	0.684412	4.70731	5.4783	3.53646	8.95099	7.76549	5.02643	5.56096	7.27233	6.53139	6.33705	4.78284	5.94705	6.02269	5.93435	4.74305	6.6821	6.03662	6.30981	4.67801	7.42519	6.656	6.43532	6.02251	6.07428	6.51183	5.01925	6.27763	4.97038	6.35069	6.62578	5.72751	5.12911	4.58357	6.53714	7.3079	6.37885	7.58033	5.97526	5.62356	7.31694	6.48315	6.59901	7.12502	7.08233	6.26705	7.33412
SAOUHSC_02294	0.949378	0.404246	0.828483	1.71383	3.61421	0.286642	9.39534	7.36711	2.68664	3.47298	7.2007	6.13685	0.0859634	0.0859634	0.0859634	0.0859634	0.0859634	4.33015	0.0859634	0.0859634	6.91152	0.0859634	6.26941	5.26579	5.99258	0.0859634	0.0859634	6.14201	4.03362	5.9289	5.47068	0.0859634	0.0859634	5.39539	4.89837	0.0859634	7.58022	5.71766	6.97142	7.93333	0.0859634	0.0859634	0.0859634	6.34307	4.55477	4.9721	0.0859634	6.95889	5.67979
SAOUHSC_02509	0.372426	0.0590512	0.947854	7.81363	9.04009	6.56052	12.8709	11.3645	8.22366	8.96308	10.8012	10.3702	8.76001	7.49448	8.81411	8.75829	8.8141	7.51394	9.26264	8.83541	10.2156	7.32222	9.22635	9.58394	8.76412	8.78813	8.82247	10.3276	9.69571	10.3118	9.63232	8.77593	9.18984	9.154	9.70511	7.30627	10.3425	9.21729	10.2507	10.4405	8.77811	9.15959	9.24728	10.2938	9.26316	10.1503	10.2017	10.1692	9.23863
SAOUHSC_01707	0.168645	0.427107	1.26147	4.33737	3.40386	3.03798	4.62985	5.58674	5.57013	5.62394	2.30639	5.49021	4.41326	4.3914	4.7674	3.62353	4.69603	4.36663	3.17707	3.59645	5.92806	4.41162	4.27039	2.21893	4.13812	4.92632	3.54294	5.67942	2.04123	5.74791	2.51172	4.51715	3.65004	5.25446	2.83967	4.3286	5.38053	4.19011	5.76742	4.18563	4.81002	5.16254	4.03521	5.59019	3.59936	6.4752	6.77392	5.8507	4.27299
SAOUHSC_00322	-0.0728619	0.192625	0.713522	4.28716	3.64121	3.1937	4.37139	5.26973	5.2933	5.1332	2.55457	4.78799	5.22167	3.33223	4.33535	4.98617	4.31467	2.77561	3.92558	5.10292	4.76739	3.86133	5.51421	4.93515	5.1287	3.96849	5.05195	4.44332	5.11013	4.68493	5.12213	4.9788	3.96479	3.83881	5.22796	4.10586	4.4901	5.80134	4.68507	6.10217	4.12093	3.42158	5.58761	4.70317	4.16103	4.61116	4.27876	4.79737	5.53497
SAOUHSC_01166	0.0531242	1.07993	2.21611	4.31961	3.87322	2.46782	6.99841	5.1865	5.40166	6.92821	5.16196	6.49786	5.90686	3.89688	5.05123	5.50013	5.07126	3.79623	6.46054	5.47864	7.31622	3.91321	6.0825	7.91028	6.07811	5.11173	5.69313	6.60079	4.87794	7.4442	4.45248	5.9869	6.57277	5.68478	4.83449	3.80544	6.5394	6.09071	7.37229	7.50724	5.21857	5.46044	6.28968	6.53381	6.50154	7.11562	7.06922	6.6048	6.33763
SAOUHSC_02492	-0.666387	-0.311622	0.280532	8.34006	8.09036	7.11827	11.1467	8.81794	8.86075	8.96531	7.84573	10.4397	8.43391	7.52979	8.47719	8.56649	8.49294	7.38235	9.42348	8.55479	10.2803	7.63772	8.75851	9.57782	8.37363	8.4983	8.55631	10.4256	9.19764	10.3144	9.15896	8.42524	9.43489	8.94999	9.13878	7.68933	10.4333	8.81382	10.3492	10.5161	8.461	8.99359	8.8379	10.4205	9.42468	9.86902	9.8365	10.5097	8.82753
SAOUHSC_01230	5.60612	5.44189	6.65737	2.21626	5.09759	2.75955	3.22003	5.59872	1.52031	2.66286	4.06767	4.89329	6.24384	0.627802	5.23957	6.95991	5.28831	0.627802	0.627802	7.88019	5.71569	7.19767	0.627802	5.26435	8.18511	0.627802	7.87337	6.37976	0.627802	5.96605	0.627802	0.627802	5.33324	7.40504	5.00968	8.14799	4.93364	0.627802	0.627802	6.44172	0.627802	5.48701	0.627802	5.09743	5.3587	0.627802	6.07304	8.1536	0.627802
SAOUHSC_02989	0.372472	1.30874	2.05016	3.60214	0.781163	3.44542	1.62854	2.15334	1.29855	2.18311	0.571517	3.64745	4.13984	3.27027	1.99977	4.0019	2.3928	2.9824	2.03696	4.25856	3.29369	3.00036	2.52297	2.30835	4.13184	1.88829	4.16385	3.55608	3.75209	3.60582	3.89832	4.00126	1.82893	2.84988	3.86694	3.15457	3.55753	2.19832	3.14003	4.71899	2.71303	1.87863	2.20278	3.6155	1.54286	1.79944	0.947064	3.45875	2.16348
SAOUHSC_01367	0.197873	1.0122	1.65411	3.28909	0.667798	4.01158	1.76996	1.69009	1.16414	2.00194	0.637749	3.34392	3.18896	1.89716	1.40432	2.14706	1.67749	2.46294	2.39399	1.48675	3.42043	2.60127	3.91982	2.19767	1.82301	1.38949	2.25645	3.28436	0.867459	2.89268	0.861984	2.9992	1.77635	1.98424	1.31759	1.72842	2.30351	4.20288	2.88321	3.76345	1.09898	3.22669	4.37254	2.82189	1.20307	3.03441	3.32191	3.17767	3.96904
SAOUHSC_01172	0.201849	1.46781	1.4743	7.21689	3.6535	7.83262	5.0054	5.5601	4.65103	5.53673	3.19758	6.04005	5.48125	4.25766	5.12123	5.71683	5.26509	4.06813	6.00985	5.52106	7.20127	4.2457	5.43572	6.77218	4.88567	5.38094	5.76731	6.06625	3.41662	7.31834	3.24	4.35209	5.9041	5.78384	3.11855	3.96507	6.24024	5.3864	7.3156	7.41093	5.16393	6.017	5.40561	6.02391	6.02574	6.0563	6.25017	6.13601	5.50878
SAOUHSC_00240	3.56524	5.39321	6.52106	6.23238	7.55539	5.32679	8.58812	8.1297	7.47176	7.38504	6.97879	6.5661	6.08419	6.93246	7.26724	7.45384	7.37952	6.91703	7.15516	7.53555	7.48262	6.82949	7.65043	8.63347	6.39246	7.40098	7.49602	6.51455	6.78424	7.20179	6.72468	6.59839	7.09475	8.22355	6.30191	7.09317	6.38028	7.80918	7.3473	5.20714	7.33831	8.11838	7.76713	6.47457	7.48682	7.22073	7.04168	5.53113	7.70151
SAOUHSC_00313	3.19172	3.41353	5.72723	3.3654	7.58965	2.8076	9.658	7.65861	7.15593	6.97848	7.39255	3.0228	6.3384	4.21806	4.48452	8.64887	4.56506	4.12876	7.90315	8.65079	3.88217	4.79301	9.65407	8.38166	6.38183	4.46143	8.63856	3.04268	5.41561	3.7901	5.64914	6.4467	7.88199	5.90943	5.35116	4.42864	3.12723	9.64668	3.80506	5.11413	4.36463	5.97937	9.66545	3.22904	7.86496	3.4401	4.11618	3.33987	9.68662
SAOUHSC_00179	0.117619	0.919984	1.51306	6.11006	4.12312	3.23925	6.60923	5.89626	5.23562	6.42639	4.63361	5.13934	4.84669	3.75133	4.5607	5.79887	4.79727	3.94391	6.78605	5.7433	5.30684	4.20304	6.55598	6.64432	4.79902	4.56659	5.89386	5.16334	7.23282	5.28078	7.26429	4.78341	6.62375	5.46816	7.26284	3.93124	4.76287	6.65107	5.32231	5.352	4.69219	5.55597	6.6254	5.00922	6.78903	4.63704	4.41534	4.9783	6.51334
SAOUHSC_02648	0.0992562	1.38399	1.94405	9.49988	6.97635	5.88193	9.53516	9.38957	10.2866	10.5064	7.85212	7.32723	10.1361	6.79222	8.03685	9.24475	8.08759	6.66979	9.02947	9.21712	9.47945	7.99399	11.2814	10.2977	10.1425	8.09459	9.21649	7.33523	5.93683	9.50698	5.92582	10.1132	9.05409	8.87277	5.89131	7.99023	7.33892	11.2638	9.54354	10.1606	8.07778	8.82652	11.268	7.27154	9.07979	8.52958	8.55339	8.32583	11.2777
SAOUHSC_00350	1.92796	5.33033	6.00017	11.4923	8.02535	8.63964	10.3935	10.5679	6.50205	7.48486	8.29692	11.3674	8.79767	8.05269	8.92426	8.93462	8.98142	8.31364	10.082	8.94062	11.0498	7.90834	9.29204	9.95147	9.11534	8.81806	8.98006	11.364	10.338	11.0371	10.3784	8.817	10.0036	9.48336	10.3716	8.05884	11.3901	9.22741	11.1286	11.2252	8.79693	9.55901	9.28351	11.3636	10.0144	10.5408	10.3493	11.5279	9.01487
SAOUHSC_02841	-0.238476	0.0186962	0.670691	6.14758	4.05779	3.81867	5.79097	5.44693	4.45712	5.60342	4.07079	5.55278	4.1765	4.70564	5.08756	4.48245	4.97483	4.57923	4.34002	4.56748	6.30815	4.8321	4.31646	6.51658	4.15873	5.09641	4.44229	5.56474	3.74401	6.37633	3.81929	4.02812	4.47747	7.16486	4.07942	4.70214	5.6676	4.38274	6.428	5.12163	5.06831	7.08195	4.58551	5.59827	4.09012	6.59518	6.68302	5.87321	4.18594
SAOUHSC_01011	-0.27955	-0.0196503	0.649046	6.32577	4.29338	4.24997	5.91008	5.29768	4.77438	5.61574	4.42161	5.1485	5.72797	5.05751	5.28618	4.81372	5.61983	5.3859	4.94063	5.01154	6.70203	5.23857	5.06919	7.08261	6.11593	5.20119	4.18422	5.47827	2.23871	7.02517	2.81383	5.82522	5.24333	7.85143	1.31508	4.69726	5.3641	5.46132	7.10693	4.43289	5.41738	7.63663	4.97486	5.16868	4.86336	6.75216	6.97777	5.64305	5.22567
SAOUHSC_01825	-0.189529	0.0152784	0.654327	4.78121	3.18421	3.14463	4.22613	3.82561	3.25788	3.76819	3.06371	4.5803	4.59072	3.17175	3.60249	3.93358	3.60753	3.52008	3.91014	3.85511	4.9698	2.93166	4.73963	4.40211	4.90953	3.79572	3.60658	4.14861	2.77305	4.7326	2.61396	5.19001	3.95523	4.63261	2.87564	3.32519	4.49339	4.34986	4.95128	5.01695	3.64863	4.95957	4.5411	4.65661	3.69643	5.37542	4.93508	4.08928	5.02124
SAOUHSC_01874	-0.457097	-0.105906	0.592259	6.6255	4.93226	4.99974	6.60497	5.37578	4.95944	6.33961	4.93863	7.17513	5.58929	3.64119	4.97108	4.70923	4.59185	4.0351	5.64741	5.00711	7.35494	4.57044	6.32442	6.67378	5.74222	4.28761	5.02434	6.95786	6.6479	7.55736	6.47416	5.0405	5.68711	5.19695	6.64924	4.23601	7.10975	6.39494	7.47241	7.63484	4.12752	5.92335	6.63671	7.0792	6.18446	6.64232	6.4395	7.30251	6.27657
SAOUHSC_01135	0.126501	0.93566	1.55955	10.005	7.55802	4.86068	12.5374	11.3275	11.1052	11.9957	10.202	10.2764	4.75287	9.30683	11.146	10.4447	11.0842	9.37045	11.3909	10.4612	11.8905	10.6379	3.59511	10.0217	3.87784	11.1965	10.5806	10.1366	6.08985	12.0524	6.34901	5.27836	11.2902	10.3473	5.82767	10.8069	10.256	4.48908	12.0057	3.23999	11.0819	10.1337	4.49243	10.1602	11.2856	11.8754	11.9996	11.7669	3.55007
SAOUHSC_01749	0.0810872	0.979655	1.85186	6.56692	4.12273	3.56545	7.10067	6.43784	7.00489	8.11479	5.75428	6.23688	6.25299	4.25192	5.20794	5.47173	5.37191	4.07136	5.79327	5.41627	6.76053	4.24976	7.09719	6.96798	6.09164	5.2637	5.25131	6.28377	5.63096	6.96823	5.59189	5.96928	5.75126	6.04346	5.56155	4.25501	6.33234	7.08174	6.98781	7.43833	5.18571	6.2485	7.22155	6.251	5.85562	7.15758	7.00229	6.25615	7.34117
SAOUHSC_00592	-0.420214	1.04894	4.33259	7.15152	2.10583	3.22329	5.42274	4.3469	4.5639	5.87827	2.10583	5.12241	4.60663	4.2656	4.28867	4.25284	4.69275	4.34598	2.01701	4.18633	5.53788	3.89441	2.08736	2.30058	4.98955	3.78179	4.09278	4.96175	4.47972	6.00508	4.46648	4.11985	2.82479	4.49867	4.4058	3.73637	4.98783	1.31902	5.7208	3.86687	3.79992	4.06886	1.32156	5.07276	2.83634	4.54418	4.74	4.87128	-0.420214
SAOUHSC_01883	0.247397	0.831485	1.78223	3.54656	0.0485488	-0.13045	5.34196	0.708561	1.4873	4.00532	1.61794	5.11985	0.195082	0.195082	0.195082	4.12592	0.195082	0.195082	4.32519	4.13008	0.195082	0.195082	0.195082	5.0751	0.195082	0.195082	0.195082	5.31998	0.195082	6.57159	3.87083	0.195082	5.21652	5.14349	3.83696	0.195082	5.17353	4.73878	5.23613	4.36549	0.195082	0.195082	5.43468	4.8302	0.195082	4.78288	0.195082	0.195082	0.195082
SAOUHSC_01092	-0.318914	0.27646	1.49304	6.41278	3.53413	3.3066	6.23274	4.74897	4.67681	7.02672	4.52305	5.89012	6.05818	4.1572	5.10564	5.20728	4.90791	4.30998	5.46684	5.45733	6.26882	4.47946	6.40943	6.42129	5.83549	5.03032	5.24376	5.63702	4.41996	6.20283	4.52093	5.80635	5.53764	5.83272	4.3457	4.26414	5.64964	6.60948	6.28306	6.52978	5.02399	6.14703	6.57524	5.72132	5.55064	6.1519	6.13846	5.59197	6.62925
SAOUHSC_00375	-0.432968	0.229084	1.23269	8.01212	5.88214	4.86928	8.08695	7.4178	6.67828	9.06216	5.72929	6.84045	8.08055	5.48437	6.36016	8.20662	6.40391	5.41855	7.98905	8.27905	7.97421	5.86953	9.78483	8.79096	8.12615	6.40885	8.26092	6.85289	6.6359	8.02532	6.73975	8.13226	7.99947	6.83654	6.76181	5.88258	6.80905	9.82829	8.03148	9.15853	6.4668	6.81786	9.7977	6.85956	7.98409	7.50322	7.55047	7.37711	9.79798
SAOUHSC_00155	0.0187094	0.540068	1.21834	4.76409	2.90027	3.43105	5.48807	6.1362	2.76078	3.27159	2.76078	3.44902	5.21337	3.11718	3.01099	5.77471	3.24404	2.97544	6.24075	5.89123	4.1839	2.91763	8.17205	8.39799	5.3845	3.09191	5.90758	3.47135	4.89848	4.10578	4.89146	5.28184	6.28467	4.36901	4.73773	3.01613	3.47758	8.15359	4.36515	5.02112	3.19322	4.04478	8.11677	3.43085	6.31757	4.00835	3.74383	3.31626	8.06825
SAOUHSC_00182	0.273531	0.661936	1.14138	4.74348	1.5917	2.31667	2.58649	3.34518	1.66616	2.7593	0.988289	4.96802	4.24272	2.69524	3.29897	3.02342	3.20122	3.32601	0.12034	3.50268	3.56133	3.30653	0.12034	0.12034	4.28759	3.60894	3.50432	4.34029	1.81399	4.10612	1.2065	4.60849	1.14704	2.06929	1.78079	3.1323	4.12475	2.52912	3.92699	4.0013	3.73177	2.47349	1.80456	4.34713	0.12034	3.80933	5.09281	4.44625	0.12034
SAOUHSC_02987	0.162615	0.420483	1.17346	4.27864	2.29282	1.8859	3.59488	3.20395	1.9046	2.53588	1.67066	3.71224	3.23848	3.27739	2.19235	4.15041	2.57941	3.1922	2.57207	4.07724	3.31817	3.64331	4.12633	3.83945	3.47496	2.23642	4.38057	3.578	3.93187	3.74995	3.67457	3.47762	2.48724	3.41749	4.13455	2.92783	3.52529	4.21438	3.46054	4.55734	2.57341	2.91227	3.70462	3.82106	2.8836	2.67036	2.1498	3.40562	4.03918
SAOUHSC_00303	0.317406	0.638482	1.35568	4.19886	0.642014	1.0002	2.68423	1.91142	1.30126	2.51256	0.574052	5.33969	5.7504	0.272256	0.272256	5.52459	5.73292	5.71335	4.90572	0.272256	0.272256	4.83934	0.272256	0.272256	5.78471	0.272256	0.272256	4.34656	5.49386	5.47943	0.272256	6.664	0.272256	5.95494	4.54655	0.272256	0.272256	0.272256	0.272256	0.272256	0.272256	5.92994	5.32556	5.54319	0.272256	0.272256	5.58379	0.272256	0.272256
SAOUHSC_00636	-0.602163	-0.32078	0.662063	8.425	6.57418	6.70163	8.67295	7.85196	7.12386	8.20854	6.72347	8.86625	8.43569	7.48784	7.7385	9.17284	7.71088	7.41256	6.71963	9.08899	8.17615	7.81159	9.4683	6.12878	8.46897	7.69359	9.12	8.83342	8.04144	8.06342	8.03869	8.53727	6.58249	5.65113	8.12384	7.72706	8.86082	9.54852	8.07085	9.11841	7.76367	5.86518	9.43674	8.81404	6.74449	9.16861	9.10283	8.87091	9.5252
SAOUHSC_01440	-0.0749975	0.136997	0.555066	3.79136	2.20748	2.2346	3.25973	2.24264	2.26373	3.40559	2.17757	3.4012	3.40276	2.44785	3.21873	2.85582	3.09373	2.37003	2.27877	2.85111	4.2593	2.13058	3.34146	2.93025	4.28213	3.21708	3.25799	3.50497	1.93985	3.81826	3.40703	3.68094	3.16219	3.89073	1.61518	2.24761	3.68197	3.48014	4.12724	4.17421	3.38709	3.27282	4.05266	3.53883	2.27007	4.21438	4.51086	3.76197	4.10184
SAOUHSC_00239	-0.407646	-0.0504447	0.547781	7.16936	4.21515	4.46924	5.70404	4.79712	4.18478	5.36538	4.17485	5.53917	5.19928	5.35227	6.00954	6.01503	6.00674	5.47221	6.00658	6.05005	6.02036	5.81656	6.0157	7.12999	5.13407	5.98753	6.02284	5.70297	6.97535	6.19361	7.05814	4.93519	5.92141	6.57572	7.00898	5.77853	5.69716	6.19316	6.04172	4.29174	5.75468	6.52432	5.94914	5.51612	6.03437	5.54452	5.45619	4.85242	6.10154
SAOUHSC_01780	-0.121416	0.466681	1.26719	7.66291	3.63576	3.52303	6.32655	5.06542	3.69922	5.98121	3.64858	6.64752	6.26439	7.28141	5.62853	5.32646	6.22312	7.39926	4.1215	6.8012	6.05544	5.25978	5.4672	3.9285	5.68553	6.55705	6.60684	6.8354	-0.215559	5.48282	5.15303	4.66414	-0.215559	-0.215559	3.68356	4.32134	6.57102	-0.215559	5.29615	5.63942	5.19749	5.48546	-0.215559	6.83179	4.10296	6.50244	6.27084	6.88187	5.3615
SAOUHSC_00231	1.29928	2.37137	3.83763	5.13824	5.1474	3.58805	6.30939	6.10502	4.55852	5.06086	4.51275	4.82689	6.603	4.14381	4.96845	6.67922	5.19867	3.96139	5.89012	6.44284	5.64942	4.94472	7.44585	7.37466	6.36221	5.25319	6.61743	5.08594	4.79802	5.10326	4.53813	6.6116	5.57038	5.5327	5.01165	4.75514	5.09506	7.45203	5.82221	5.39628	5.09531	5.32033	7.45136	4.67207	5.99717	5.8301	5.97688	5.39973	7.63655
SAOUHSC_01643	0.0905636	0.365805	0.955754	2.17445	1.31184	1.28882	1.94451	1.72397	2.72614	3.44991	1.2638	3.35603	4.19492	2.42922	2.10995	1.9491	1.61295	2.51307	0.584828	1.83396	3.67882	2.54223	4.22398	2.7287	4.27403	2.19435	2.15607	3.18579	1.41567	3.63202	0.0768014	4.64655	1.45913	3.56824	1.07357	2.37869	3.54492	3.52484	4.0764	3.6422	1.58492	3.29229	3.61221	2.73995	1.47904	3.54339	3.48593	3.38007	4.12191
SAOUHSC_01824	-0.0956142	0.586031	1.58815	4.39272	3.06207	3.05373	4.40581	3.68448	5.28319	6.18841	2.81626	5.02008	4.48385	3.27149	3.76224	4.08555	3.84958	3.35842	4.68629	3.78178	5.38293	2.83318	4.63106	5.38589	4.32556	3.8796	3.61423	5.01169	4.63789	5.58294	5.18855	4.39382	4.49214	5.26442	4.82307	2.88233	5.02216	4.91355	5.31387	6.04109	3.99814	5.36958	4.64975	5.13137	4.66591	5.42083	5.55942	5.11559	5.03529
SAOUHSC_02688	0.52763	0.68887	1.13708	2.52105	1.02907	0.496169	2.46264	2.5107	4.45467	5.202	0.602659	4.11795	4.48386	2.71431	2.58959	5.1649	0.264869	2.74052	0.264869	2.75784	4.91666	0.264869	4.21692	0.264869	0.264869	0.264869	4.98839	4.40963	0.264869	4.24973	0.264869	0.264869	0.264869	0.264869	0.264869	2.74423	0.264869	4.20831	4.59254	4.44045	2.59579	0.264869	4.23918	3.41548	0.264869	3.29737	0.264869	4.95646	3.30592
SAOUHSC_01010	-0.192034	0.520037	1.512	5.82125	3.44533	3.4718	5.80452	3.79832	4.7487	7.23315	4.03415	5.75393	3.86658	4.1767	3.44472	3.91585	4.04514	4.30766	4.01933	3.50029	7.64091	3.66907	4.35653	7.13283	4.13003	4.1395	3.66429	5.6758	1.75112	7.81576	1.65709	4.17363	4.47243	6.7957	1.93646	3.66619	5.67897	5.34019	7.79629	5.60694	4.01155	6.90514	4.74133	5.92806	4.09686	6.31011	6.37232	5.88732	5.0896
SAOUHSC_00413	-0.035713	0.937368	1.72433	7.61624	3.96107	4.07407	6.35646	5.32722	5.39372	6.9646	4.10673	6.25098	5.49924	3.96747	5.21957	4.79254	5.19552	4.25515	5.22965	4.88554	6.14285	3.53451	6.12971	5.33508	5.56742	5.18882	4.74386	6.19478	7.28396	6.21879	7.28026	5.58707	5.16824	4.92335	7.3114	3.358	6.20455	6.04258	6.23126	7.23081	5.27759	4.78169	6.11289	6.17696	5.20766	7.04217	7.07313	6.4456	6.06716
SAOUHSC_00707	-0.090534	0.11157	0.392019	5.3158	2.8837	3.23002	3.75877	4.21559	3.09142	3.97628	2.70023	5.49636	3.89518	3.41876	3.7687	2.10957	3.6419	3.24937	2.9242	1.64192	5.10901	2.98828	3.69948	2.80209	3.85181	3.45423	2.37826	5.39856	5.31655	5.05254	5.42142	3.98217	1.96212	4.44187	5.41476	3.35478	5.397	3.82944	5.30369	5.08423	3.49417	4.62757	3.72948	5.1791	2.62072	4.9881	4.95954	5.20197	3.15647
SAOUHSC_00085	-0.324344	1.45819	4.43562	7.47477	2.96252	3.38435	4.18463	2.63952	2.63952	6.29611	2.63952	5.42545	3.21008	4.5224	4.44452	4.8094	4.61408	4.43643	5.03579	5.03204	5.41933	3.78233	3.94553	6.47249	2.22255	4.44039	4.96555	5.39609	4.55824	5.05221	4.72315	3.0507	5.1057	5.42435	4.12237	4.4686	5.63751	3.20118	5.27997	4.04899	4.60066	5.2819	3.3859	5.4136	4.92276	6.33487	6.06959	4.99613	3.7762
SAOUHSC_00250	-0.184338	-0.0623147	0.244987	4.29406	3.25827	3.36539	3.90917	3.6282	3.41477	3.81418	3.16645	4.93619	5.39386	3.57264	4.23119	4.39633	4.46945	3.76375	3.64374	4.71376	4.70544	3.89572	5.69544	5.45345	5.26631	4.33242	4.57211	4.92173	2.20218	5.15251	2.83016	5.51113	3.07007	5.55063	2.17064	4.1334	5.00582	5.50087	4.78182	4.91076	4.09577	5.17807	5.36114	4.77885	3.34642	5.10462	5.18248	4.39994	5.30676
SAOUHSC_02885	-0.743138	0.176406	-0.743138	6.44747	6.86202	5.57223	3.82138	8.72402	6.55708	5.76719	3.82138	6.03413	6.45992	4.62826	5.51625	5.81677	5.57306	4.71054	5.38907	5.84982	5.66494	4.81725	7.17088	6.84759	6.44868	5.49787	5.78799	5.99498	4.40041	5.74058	4.56158	6.45096	5.35943	5.39953	4.62523	5.00236	6.11257	7.12732	5.80099	7.6195	5.57135	5.44702	7.0968	5.92061	5.34656	6.88532	6.92052	5.89695	7.18695
SAOUHSC_00339	-0.131281	1.8834	2.79483	5.06393	3.11758	1.70203	6.52838	4.44712	3.15819	3.24795	1.13692	2.24055	1.66549	1.12819	4.06675	1.20413	4.00042	1.31676	4.34099	1.70432	6.44187	0.583262	3.07619	3.67214	2.51354	4.04494	1.73406	2.30528	0.518158	6.32536	0.948569	2.77589	4.30116	3.07537	0.929046	0.776302	1.96338	3.0326	6.40269	2.81453	3.93629	2.89683	2.7713	2.28744	4.27249	4.88044	5.12273	1.9089	2.98716
SAOUHSC_01958	-0.426112	-0.266012	0.348621	5.16773	5.68254	4.28422	6.38858	7.73442	5.9465	7.18572	4.86362	6.26018	5.45542	4.0503	4.58137	4.41248	4.975	4.13645	5.99247	4.44414	6.63017	3.57021	6.02114	6.53122	5.11891	4.92052	4.30104	6.24481	5.82578	6.64889	5.72064	5.452	6.2437	5.35452	5.94418	3.39361	6.36311	6.32544	6.88134	7.56405	4.69392	5.37668	6.05895	6.11981	6.15391	6.54	6.86951	5.83164	6.06552
SAOUHSC_02557	-0.113888	0.172886	1.1884	3.24956	3.40156	2.10756	4.56725	5.57	3.83901	4.7468	3.39263	4.18563	2.85061	4.05363	4.30931	3.96617	4.45138	4.31082	3.91675	3.99488	3.22673	3.6873	2.98657	3.3317	2.77679	4.48887	3.88581	4.10094	2.68818	3.46716	2.45448	2.7343	4.07822	4.74648	2.42457	3.81096	4.36838	2.74321	3.03698	2.53198	4.42076	4.64473	2.12796	4.48392	3.93595	5.07525	4.91536	4.13453	2.43882
SAOUHSC_00926	-0.149926	-0.0124643	0.834768	4.45327	5.49991	3.15675	6.90408	7.71545	4.86734	5.974	5.35194	5.47384	4.90105	3.28494	4.40262	4.35504	4.30526	2.98297	5.37713	4.44631	6.38834	3.8144	5.631	4.84448	5.11319	4.38469	4.23458	5.43975	3.93774	6.32725	3.54776	4.84735	5.39515	5.30382	2.80776	3.61589	5.50772	5.56757	6.30286	6.68345	4.3841	5.23002	5.66216	5.54785	5.31558	6.6929	6.71124	5.61994	5.52811
SAOUHSC_00195	0.777651	2.03904	3.16577	4.77299	2.48531	1.11089	3.13652	4.16385	1.15189	1.6988	1.65848	4.70745	1.11475	1.95887	2.01888	1.40741	1.66688	1.63599	1.19704	1.73284	5.23693	1.80482	1.58685	1.83927	2.07562	1.90464	1.52016	4.48583	2.81243	5.20241	2.12779	1.40658	1.81121	1.51979	2.51247	2.29658	4.5999	1.26903	5.13378	4.69509	2.09181	2.50404	1.89676	4.36911	1.18528	4.08715	3.52275	4.10666	0.817157
SAOUHSC_02978	3.56756	6.07312	5.78974	7.29342	5.89111	5.75869	6.16421	7.09253	5.49252	5.49926	5.06555	7.39448	7.00184	5.21181	5.9898	6.2666	6.12627	5.26141	6.70751	6.40445	7.28911	5.44126	7.73084	8.09527	7.01733	6.12788	6.39205	7.4028	8.17262	7.47947	8.16015	6.99719	6.70698	6.70257	8.18681	5.40868	7.33358	7.69159	7.3599	8.32325	6.10476	6.66429	7.73071	7.26665	6.66394	7.5738	7.55833	7.28496	7.72377
SAOUHSC_02986	1.5198	3.84424	4.15384	5.393	1.68676	1.93459	4.54065	3.13642	2.7267	2.29909	1.34268	3.68471	3.2946	3.27398	2.0109	3.96638	2.16453	3.67401	3.27629	4.1764	2.99457	2.84913	3.68371	3.39489	3.42511	2.38002	4.08557	3.55	4.16907	2.49356	4.35032	3.18649	3.25683	2.13587	4.26169	3.18069	3.41847	3.48742	3.58218	3.58819	2.38147	3.20662	3.48832	3.2951	2.41298	3.82737	2.91083	2.80472	3.63373
SAOUHSC_02266	0.406761	1.0364	1.90819	5.56321	1.19741	0.87574	4.66007	4.1262	1.16038	3.51616	2.12815	6.04779	0.0424141	4.22499	6.3882	6.86541	5.05245	6.93333	0.0424141	6.48533	0.0424141	4.17176	0.0424141	0.0424141	4.98881	6.6629	5.55701	6.43625	5.77019	4.92644	4.85352	0.0424141	0.0424141	4.40552	4.81862	0.0424141	6.29365	0.0424141	6.57783	0.0424141	4.11163	0.0424141	0.0424141	5.54572	0.0424141	0.0424141	4.90468	6.18172	0.0424141
SAOUHSC_01187	0	0	0	0	0	0	0	0	0	0	0	6.91189	7.31586	5.06154	6.29448	6.37437	6.37011	5.16166	6.72143	6.50658	7.40187	5.22001	7.75311	7.47873	7.13093	6.39021	6.50604	6.8346	4.85137	7.41342	4.67906	7.21292	6.68298	6.89844	4.50733	5.51176	6.79182	7.75889	7.41637	7.99769	6.35214	6.82203	7.80514	6.83778	6.67759	7.82047	7.8102	6.76161	7.75651
SAOUHSC_00217	-0.150373	0.0628567	0.693618	3.19698	2.24721	2.19685	3.84476	2.38541	2.35379	3.57706	2.15499	4.32994	1.60831	1.03403	2.77538	1.66136	2.31615	1.59508	2.23375	1.24154	6.03146	1.31636	2.34009	2.7473	1.38284	2.47952	1.9098	4.06908	1.11562	6.30393	0.733732	1.56411	1.95573	4.43491	0.716977	1.69734	3.76525	1.89738	6.17337	4.58509	2.49651	4.58228	1.75989	4.07814	2.40835	5.41102	5.55809	2.30516	2.10606
SAOUHSC_02758	0.0524707	0.60543	2.57681	2.29427	0.892863	0.843032	5.37733	2.70427	0.746438	2.48961	2.12463	3.47181	3.35428	2.38452	0.0524707	4.10971	3.9988	0.0524707	0.0524707	3.73902	2.82294	0.0524707	3.01646	3.80254	3.38682	2.25428	2.41154	2.12587	0.0524707	4.84661	0.0524707	0.0524707	2.61681	4.99177	0.0524707	0.0524707	2.97817	4.4193	3.74515	2.75837	3.09941	3.51905	3.91295	2.28988	0.0524707	2.96498	2.97698	0.0524707	3.84886
SAOUHSC_01737	-0.466385	-0.0820068	0.859697	6.00849	4.57942	4.35745	6.57068	5.05787	4.90981	6.48942	4.73987	5.69337	5.93299	4.78086	5.48327	5.55789	5.48058	4.8044	5.6662	5.69105	6.00749	4.58206	6.58298	5.97425	5.99898	5.41411	5.62301	5.62472	4.6969	6.01547	4.54242	5.89553	5.66574	5.77155	4.47925	4.6287	5.76748	6.57678	6.096	6.59353	5.31963	5.72986	6.619	5.47909	5.5453	6.55064	6.64267	5.84327	6.56166
SAOUHSC_00144	-0.37104	0.0304213	0.860225	6.35776	4.40439	4.10324	5.83283	6.03366	4.81762	6.01526	4.42275	6.11171	3.78817	5.90963	6.75132	6.00905	6.76813	5.85365	7.85637	5.95595	5.96267	4.97532	4.04616	6.2129	3.67322	6.76734	6.02298	6.02049	6.71748	5.95984	6.66818	3.74011	7.86745	5.66391	6.72248	5.06873	6.10229	4.13754	6.0448	3.92843	6.73089	5.65847	4.15253	6.02668	7.88113	7.22937	7.22718	5.1917	4.0665
SAOUHSC_00194	0.211418	0.673595	1.66825	2.74898	1.1027	0.609675	3.39228	2.57698	1.17964	2.79903	1.18423	3.37456	4.5758	0.117754	0.117754	2.7819	0.117754	0.117754	0.117754	0.117754	4.55978	0.117754	0.117754	0.117754	3.72336	2.60252	2.77992	2.44999	0.117754	4.80001	0.117754	3.67906	0.117754	0.117754	2.54364	4.46493	3.79329	0.117754	5.28581	0.117754	0.117754	0.117754	0.117754	3.94896	0.117754	0.117754	3.36574	4.08343	0.117754
SAOUHSC_00925	1.61349	2.36624	2.93384	5.84139	4.36488	2.538	5.88931	6.63974	4.86068	5.55317	4.10368	5.5308	5.28565	3.39349	4.16662	4.33931	4.14419	3.11132	5.58249	4.47061	6.10187	3.44304	6.10249	5.81522	4.57003	4.23573	4.24216	5.64877	4.5587	5.90676	4.28005	4.60808	5.48638	5.20384	3.94378	3.06757	5.46814	6.11801	5.9873	6.51759	4.28313	4.95124	5.91625	5.51961	5.29803	6.89907	6.87388	5.38372	6.03186
SAOUHSC_02950	0.307072	0.533638	1.61121	2.35372	1.68502	0.396291	2.86436	3.84408	0.755272	4.54048	0.225833	0.157312	5.91939	0.157312	0.157312	0.157312	0.157312	4.27606	0.157312	0.157312	4.70784	4.10081	0.157312	0.157312	0.157312	0.157312	0.157312	4.56499	0.157312	0.157312	0.157312	4.9864	0.157312	0.157312	3.96396	0.157312	4.59969	0.157312	0.157312	4.47653	0.157312	4.32685	0.157312	5.29518	0.157312	0.157312	0.157312	6.21222	0.157312
SAOUHSC_02798	-0.0712188	0.336561	1.46313	5.88989	5.28835	3.2853	6.7276	7.48713	5.12624	8.05095	3.24928	3.48401	9.91666	2.46383	1.63279	5.00922	1.66366	2.34443	3.31842	5.03423	6.17601	2.10201	12.4597	5.59732	9.91882	1.84806	5.00049	3.52348	4.91078	6.15949	4.93763	9.9113	3.36147	3.99427	5.02517	2.08491	3.35769	12.4859	6.15746	11.1418	1.72131	3.91979	12.4669	3.47816	3.31025	3.44079	3.44375	5.05648	12.4738
SAOUHSC_00650	0.115256	0.315871	0.881231	2.75408	1.50064	1.50207	2.82872	2.90195	1.45244	2.17	1.17812	5.14182	0.0886771	0.0886771	4.57453	0.0886771	4.62193	5.51443	0.0886771	0.0886771	0.0886771	0.0886771	0.0886771	0.0886771	0.0886771	0.0886771	0.0886771	4.24266	0.0886771	6.74488	4.38544	6.4624	4.66564	4.83977	0.0886771	0.0886771	5.71896	6.0438	0.0886771	0.0886771	0.0886771	0.0886771	0.0886771	4.43627	5.6036	6.29439	6.85039	0.0886771	0.0886771
SAOUHSC_01316	-0.34628	-0.34628	-0.34628	2.57672	2.57672	2.57672	6.8703	2.57672	2.57672	2.57672	2.57672	2.9775	3.95013	2.14626	2.94757	2.40171	3.22259	2.16725	2.82759	1.93283	4.18458	2.10427	3.49132	4.10706	4.30958	3.23447	1.72532	3.06795	1.77316	3.892	1.34442	4.03399	2.7877	3.34211	2.32056	1.47663	3.41107	3.96157	4.17161	5.30102	3.11079	3.4096	4.06503	3.76698	3.47379	4.67996	4.47927	3.73178	3.92999
SAOUHSC_01145	0.138832	0.622335	1.7192	7.17818	7.57156	4.93565	8.21427	9.90302	6.6935	8.02169	6.88594	6.75741	8.10041	5.88979	6.5186	5.98729	6.48793	5.92484	6.11712	6.08662	7.67528	5.97769	7.97449	7.05818	8.07919	6.53898	5.98689	6.80504	5.27534	7.72614	5.21356	8.07533	6.14854	7.81449	5.19612	5.8124	6.72103	7.98501	7.74198	8.24949	6.56328	7.7995	7.86769	6.76209	6.19302	8.05343	8.03389	6.9486	7.958
SAOUHSC_01920	0.722971	0.901952	1.58761	5.61532	4.78431	2.49559	6.38912	8.22788	4.38375	6.12276	4.7684	4.99104	6.25296	2.84808	4.41242	4.53188	4.62588	2.79188	3.29331	4.51135	4.52479	4.79047	5.98602	2.80355	6.39543	4.37597	4.7481	5.18342	3.21943	5.03028	2.12998	6.48135	3.70232	2.60596	1.79557	4.63322	5.08848	5.97962	4.84016	6.84998	4.71478	3.44131	5.85741	4.61461	3.06215	5.87621	6.51493	6.48794	6.02746
SAOUHSC_00462	-0.0924668	0.468236	1.11409	6.8225	7.26161	4.78058	7.78994	9.74813	6.58973	7.94674	6.56218	7.36943	6.74394	5.00908	5.7529	5.92697	5.5766	4.89104	6.3976	5.78274	8.08684	4.9442	7.67749	7.73827	6.67147	5.73816	5.7542	7.46425	6.72416	8.10829	6.65652	6.79627	6.35614	6.79518	6.72943	5.0086	7.42866	7.62736	8.02457	8.31686	5.75034	6.81361	7.53819	7.36513	6.25003	7.15638	7.25905	7.11268	7.64802
SAOUHSC_01823	0.225608	0.549076	1.4337	4.33856	3.45292	2.19944	5.24422	5.99301	3.22653	5.08779	2.85789	4.14401	3.91019	2.97859	3.44102	3.9794	3.6963	2.78591	4.21538	3.90399	5.40493	2.64571	3.85153	4.7534	3.822	4.20548	3.97685	3.95361	3.95632	5.369	3.95741	3.33066	3.9905	6.12923	3.74261	2.95647	4.23662	3.38985	5.77448	4.97567	3.13299	6.0697	3.90253	4.08081	4.29323	4.80865	5.0297	4.11079	3.74133
SAOUHSC_02151	3.43082	9.06678	10.1282	6.71368	3.49749	5.92019	4.40356	4.96219	5.42951	5.72311	3.37452	6.401	6.42009	5.17941	4.87133	5.63291	5.35541	5.63764	5.0888	5.33189	6.35629	4.73933	3.77538	4.0144	6.40873	5.374	5.379	6.72231	4.93589	6.94494	4.62341	6.22148	3.99249	5.53143	4.79043	5.08925	6.81601	3.26521	6.97988	6.01518	5.35493	5.44683	4.13392	6.6041	4.41824	6.03983	5.33681	6.63776	3.73083
SAOUHSC_02286	0.965887	3.00022	3.93268	5.33132	1.10389	1.27608	3.77238	2.5484	3.24863	3.79399	-0.00864617	3.74484	1.2646	1.5124	3.12193	2.25943	3.3629	1.77983	4.21013	1.73012	3.34684	1.05695	2.70915	2.84552	2.43154	2.94984	1.72931	3.49883	2.58498	3.42361	1.56398	0.856274	4.03519	2.95479	1.92233	1.05395	3.66905	3.24921	3.54178	3.35141	3.38331	2.63578	3.1426	3.70903	4.14441	5.5293	5.31011	2.29964	3.05791
SAOUHSC_00600	1.59561	2.6771	4.35154	4.73173	4.43996	1.7646	7.24281	5.89016	2.32573	2.50185	3.46427	5.39884	0.595749	4.27986	6.00716	6.1228	5.46068	4.44747	5.70944	6.34255	0.595749	5.68888	0.595749	0.595749	0.595749	5.75766	5.99362	4.99888	4.84576	0.595749	4.58304	0.595749	5.67037	0.595749	5.02641	5.08929	5.48313	0.595749	0.595749	0.595749	5.90054	0.595749	0.595749	5.47602	6.14384	6.76038	5.20327	4.9106	0.595749
SAOUHSC_00473	0.466372	1.80424	2.32841	10.4638	4.42882	8.40023	6.22966	7.99872	3.07077	4.35696	4.26659	5.64633	7.40078	6.64308	4.78223	5.94668	5.25536	6.11573	6.84075	5.93524	6.03641	6.23975	7.4807	6.30197	7.86997	6.66004	4.91525	3.87557	3.84771	7.67014	3.8451	8.45277	4.95286	7.43784	-0.0905896	4.7729	5.04073	7.18476	6.80842	6.08101	6.38699	7.4486	6.47015	4.06452	6.82726	8.26377	7.46315	-0.0905896	5.62119
SAOUHSC_01764	0.11302	0.355835	0.921691	0.922271	1.19715	0.507581	3.99589	1.85208	1.33566	3.78138	1.80817	3.64929	2.01733	0.693103	1.92558	1.51965	0.0949822	2.13056	1.18745	1.18292	3.5648	1.60193	2.55768	0.0949822	3.57983	2.64373	1.78727	3.3442	1.9685	2.92025	2.52321	2.53353	1.16604	2.36145	0.997019	1.24653	3.04417	3.40089	0.0949822	2.73137	0.700697	1.63276	0.0949822	3.22398	2.19849	2.05945	0.0949822	2.5217	2.99529
SAOUHSC_00315	-0.161791	0.284605	1.36648	2.99457	2.00476	1.73302	4.65372	3.43375	3.07045	4.94892	2.36122	2.36998	4.69309	2.80236	3.31166	3.42598	3.08887	2.7247	3.48162	3.21672	3.68784	3.09276	4.1852	1.85073	4.98594	3.40817	3.37254	3.06806	1.86787	3.38919	1.06923	4.63373	2.63163	3.64236	0.823902	3.2739	2.97526	4.05239	3.71177	4.87386	3.47407	3.60759	4.33691	2.87569	3.10207	4.3826	4.17143	3.47822	3.94894
SAOUHSC_00338	1.37265	4.46624	5.05024	6.20452	2.20391	2.96247	4.86782	4.42455	5.68902	6.25542	3.48052	3.11499	3.06226	2.28073	4.9709	3.05722	5.10126	1.89834	5.24201	2.84244	6.91695	2.26222	4.12965	4.3426	3.30252	5.02643	3.28628	2.91471	1.12253	6.8806	1.98878	3.60031	5.1011	3.58644	0.94408	2.33382	3.19425	4.36573	6.83929	3.53531	5.0372	3.54094	3.94683	3.09497	5.16113	6.13451	6.09234	3.02507	4.13241
SAOUHSC_01398	1.0954	1.75985	3.66517	5.94821	4.46188	2.36553	6.29159	6.6308	3.79679	5.17428	4.37696	5.63315	4.28953	2.81267	4.31338	4.45033	4.15037	2.21293	5.97241	4.33045	5.84524	3.55275	4.60322	4.79835	3.6107	4.66164	3.81643	5.44844	4.74882	5.69974	4.76498	4.22411	5.99743	4.2919	4.93555	3.26352	5.56982	4.84684	5.91219	6.21668	4.26011	4.17955	4.30099	5.43084	5.77142	5.57933	5.46882	5.86155	4.73497
SAOUHSC_02851	0.281098	0.814332	1.43214	4.28129	2.36328	0.568085	3.98147	4.70321	1.64363	3.08428	1.92167	1.67623	4.70723	3.00825	2.90304	4.2399	3.26305	2.03667	4.01206	4.1152	0.122058	1.71234	5.39784	4.04589	4.39008	3.4426	4.48181	2.08042	3.18036	0.122058	1.85226	4.48622	3.93265	4.01911	3.12814	3.1259	0.122058	5.80785	2.64011	1.56536	3.22544	3.59525	6.05809	2.23932	3.75665	1.64512	2.82732	1.49106	5.09127
SAOUHSC_00333	0.0631667	1.46185	3.85466	5.12088	3.43741	2.97097	5.56584	4.36051	5.81755	6.7149	2.7581	5.45621	3.9574	4.24832	4.271	5.72765	4.27456	3.98059	3.83576	5.7182	4.83049	5.49601	4.37238	4.68246	4.06473	4.32034	5.46161	5.47716	4.97063	4.79812	5.16811	4.07388	4.15741	4.256	4.43571	5.51288	5.41565	4.35071	4.77636	4.88398	4.30565	4.34879	4.11861	5.45444	4.31743	5.63198	5.69185	6.30319	4.85698
SAOUHSC_00178	6.45935	7.36859	7.74709	6.58829	4.02465	1.69125	5.68985	6.06016	5.02438	5.10959	4.4311	4.71366	5.6969	5.07879	5.65721	6.71303	5.32624	4.86057	6.84444	6.61185	5.07777	4.6706	6.62296	6.71421	5.5303	5.3924	6.68253	4.79869	5.46301	5.01908	5.31484	5.62787	6.97942	6.10345	5.44735	4.45615	4.90492	6.6567	5.00487	4.49647	5.47143	6.1079	6.578	4.46282	6.90916	4.94791	5.05832	4.17602	6.5735
SAOUHSC_01459	7.11729	7.53531	7.83468	7.29429	5.15754	1.95178	6.3892	6.64901	5.07044	5.32541	5.27014	6.08846	6.26943	6.24114	6.30586	6.5707	6.49745	5.79692	3.12017	6.55278	6.2461	5.98439	4.3448	4.07975	6.31677	6.11192	6.20056	6.58187	3.4254	6.3283	3.42279	6.98042	4.17633	5.84851	1.66744	5.96932	6.71667	4.0251	4.85413	5.71085	6.0855	4.86702	4.02852	6.05335	4.38402	6.66971	6.62024	6.67323	3.10359
SAOUHSC_00602	2.97683	4.00559	6.14733	3.98654	4.09635	4.50956	4.98054	4.80975	4.51936	4.19047	2.76129	4.91733	3.42121	3.74514	4.54869	4.7579	3.90282	3.18608	3.65914	4.3374	5.49974	4.13191	3.53068	2.91939	4.52119	3.98818	5.2316	5.10788	3.46137	5.87338	3.45298	0.544876	2.94113	3.35396	3.77975	3.8655	4.94034	0.544876	5.33145	3.51283	4.57455	1.86254	2.28065	5.27691	3.43282	5.91805	5.42064	4.90618	0.544876
SAOUHSC_01738	9.45954	11.3862	12.684	6.36075	5.59076	5.8941	8.28985	6.92343	5.89183	5.98767	7.41978	6.96668	6.88979	6.22691	6.17419	6.58567	6.34552	6.16831	6.73308	6.5826	6.85367	5.51588	7.51246	6.5897	6.94787	6.40528	6.5263	6.87972	6.64929	6.69964	6.31357	6.93404	6.688	6.96012	6.44829	5.67932	6.94726	7.36703	6.75535	6.7655	6.32091	6.80001	7.34961	6.55537	6.5625	8.03674	7.83098	6.82766	7.5265
SAOUHSC_01325	5.37241	5.4449	6.3077	1.75488	2.2469	-0.530581	4.12368	4.24663	3.19423	3.91744	2.16796	5.96902	1.007	5.53544	1.007	1.007	1.007	6.39673	1.007	1.007	1.007	1.007	1.007	1.007	1.007	1.007	1.007	6.41851	1.007	1.007	1.007	1.007	1.007	1.007	1.007	1.007	5.85853	1.007	1.007	1.007	1.007	1.007	1.007	5.19731	1.007	1.007	1.007	7.21457	1.007
SAOUHSC_00185	5.18022	5.83034	7.03365	4.72744	4.71361	3.3415	6.23349	6.61902	5.72371	6.27046	4.79353	4.24839	6.39933	4.27702	4.24347	6.37129	4.76016	4.49037	5.1693	6.23799	5.24761	4.87754	6.56985	6.27512	6.23186	4.49177	6.34019	4.16974	4.24651	4.97569	4.52496	6.19224	5.05241	4.83001	4.4216	4.74375	4.25287	6.57357	5.0541	5.36476	4.34216	5.19809	6.6741	4.38592	5.24232	4.91041	5.10001	4.46188	6.83546
SAOUHSC_00905	8.07667	9.66936	8.66832	6.31014	6.41286	7.55309	5.10422	5.41398	5.43847	7.87593	7.05358	6.03104	6.35877	4.89527	5.95089	7.44453	6.02557	4.99174	7.44927	7.45253	5.98633	5.8682	7.7714	6.91542	6.3352	5.97144	7.57476	5.85597	6.38701	6.02797	6.41661	6.28733	7.3558	5.60517	6.50921	5.84957	5.83147	7.73451	5.94651	6.63704	5.92321	5.61108	7.68413	5.80014	7.39636	6.73448	6.55166	6.45543	7.79435
SAOUHSC_02283	8.16414	6.36113	6.50484	4.05813	-0.370319	-1.43277	5.12431	5.25929	4.5183	2.62903	6.0513	5.19785	5.53532	3.17365	5.19905	2.37669	5.08979	0.598687	4.25497	3.16531	5.41408	0.598687	0.598687	2.44303	3.38252	4.21051	2.37492	4.98798	0.598687	5.40468	0.598687	3.33825	3.73568	5.04988	0.598687	0.598687	4.76229	2.98816	3.70577	3.6186	3.57195	3.53934	2.99221	5.29014	3.42085	4.56878	5.45821	4.23591	0.598687
SAOUHSC_00256	8.95789	2.73995	2.12422	4.62474	5.98347	2.17903	7.55202	7.81339	4.01689	4.05954	7.63201	6.73239	2.83726	5.11817	5.81759	5.76701	5.55323	5.42751	6.13967	5.78086	7.08332	4.77384	3.56372	7.83409	3.44218	5.6431	5.64297	6.85679	5.97688	7.04503	5.93207	2.7297	6.14184	5.91079	5.73071	4.64759	6.8734	3.69814	7.02675	4.56591	5.76885	6.01354	3.83104	6.74036	6.09947	7.58156	7.30243	6.35537	4.01723
SAOUHSC_00513	20.5431	20.4519	20.3076	7.88038	8.72263	8.81731	6.71907	7.81724	8.52702	8.55443	8.41305	8.02763	8.17904	7.40775	7.67531	8.74259	7.73377	7.38279	8.90511	8.88981	8.89269	8.07099	9.0931	9.27399	8.15073	7.59341	8.83052	8.09789	7.35875	9.04733	7.58517	7.91288	9.06845	8.64083	7.73789	7.78189	7.97102	8.96118	8.94083	8.79511	7.67748	8.56232	9.03178	8.01888	8.92277	8.9983	8.9071	8.19911	9.24484
SAOUHSC_01817	10.9859	11.7228	10.4384	4.75067	4.04527	6.32522	5.87814	4.13428	4.60116	4.51268	3.47681	5.18619	8.20281	7.3433	6.95973	6.41561	8.14711	5.53509	6.71335	7.64566	1.15405	6.43166	1.15405	1.15405	8.538	5.50367	6.41333	5.06878	1.15405	6.37038	1.15405	8.63323	5.75202	1.15405	1.15405	7.02459	6.13131	1.15405	7.88069	1.15405	7.89772	5.76393	1.15405	7.09133	1.15405	6.30549	8.47687	7.63954	1.15405
SAOUHSC_02733	11.7459	11.7383	11.7229	7.47208	3.13109	3.20443	7.26428	7.3436	7.42895	6.61859	7.68669	6.64163	6.4583	5.25806	5.44327	6.40187	5.63303	5.2272	6.23293	6.56737	6.21444	5.24733	7.78228	7.70826	6.77874	5.57264	6.54292	6.43482	5.57614	6.35658	5.68207	6.70141	6.25642	6.16744	5.48224	5.25596	6.65605	7.83332	6.30924	7.00279	5.54058	6.1079	7.77403	6.27412	6.32658	7.02628	6.89822	6.61031	7.78359
SAOUHSC_02745	8.91904	8.1514	8.18683	3.87333	-0.864786	-1.46594	3.3352	3.75685	4.47054	2.19956	4.13198	1.15734	1.15734	1.15734	1.15734	1.15734	1.15734	1.15734	1.15734	1.15734	6.66953	1.15734	5.9206	1.15734	1.15734	5.03713	1.15734	1.15734	1.15734	1.15734	1.15734	1.15734	1.15734	1.15734	1.15734	1.15734	6.21291	5.91138	5.7722	7.03537	1.15734	5.35907	5.91488	5.79854	1.15734	1.15734	1.15734	1.15734	1.15734
SAOUHSC_00515	0	0.0428124	1.40357	0.860047	0.0252415	0.142684	0.418604	0.400589	0.456041	0.81127	0	6.71218	7.15794	6.68024	6.46659	7.24088	6.35235	6.53607	4.61106	7.25342	6.69774	6.72442	2.58396	4.11652	7.33411	6.68215	7.38967	6.77123	5.21734	6.66061	5.47922	7.22463	4.99855	5.3751	5.48966	6.61183	6.65626	0	6.62212	6.07856	6.44916	5.27056	3.44491	6.79066	4.22866	7.06352	6.66248	6.71187	1.77053
SAOUHSC_01777	0.18108	0.379714	0.996723	0.572394	0.630795	0.149458	2.08308	1.41527	0.582868	1.04562	1.3533	6.82598	7.1059	5.25244	5.5558	5.4835	5.35721	5.50889	5.306	5.27975	7.73216	5.44026	7.53515	7.32206	6.98785	5.43057	5.10244	6.71886	3.8802	7.78163	3.96382	6.81452	5.50139	7.06493	3.83629	5.03722	6.86842	7.39199	7.58973	7.74076	5.71813	6.82544	7.43818	6.82309	5.27899	7.39756	7.28891	6.67753	7.2321
SAOUHSC_01795	0	0	0.720926	0	0	0	0	0	0	0	0	6.77213	8.10559	6.80484	6.91627	7.67561	6.90047	6.81186	7.89285	7.66408	7.62709	6.86057	8.39304	8.39555	7.95458	7.00184	7.64152	6.76077	6.5295	7.77843	6.69574	8.23729	7.87915	8.10979	6.80469	6.93117	6.81157	8.13117	7.73355	7.91316	6.9726	8.15957	8.21233	6.73047	7.91306	8.52363	8.40949	7.13468	8.31143
SAOUHSC_01129	0	0	0	0	0	0	0	0	0	0	0	4.74054	11.8633	5.81367	6.18018	6.95032	5.97317	5.75884	5.44294	6.66272	8.83826	5.97362	11.7433	8.88373	11.7968	6.03445	6.61283	4.76771	6.98523	8.80906	6.8004	11.8427	5.33646	10.752	7.06093	5.9762	4.48412	11.7821	8.82702	8.52135	5.97708	10.72	11.7434	4.18387	5.70515	5.86339	5.82633	4.93905	11.751
SAOUHSC_01775	0	0	0	0	0	0	0	0	0	0	0	6.94209	7.6712	6.85179	6.4568	6.85681	6.49766	6.90168	6.49939	6.65589	7.30677	5.82033	6.4677	5.61398	7.65911	6.52643	6.6892	6.69777	5.03753	7.11395	4.77579	7.6437	6.38286	7.2227	5.39313	6.36712	6.73732	6.74135	7.33045	6.66418	6.32173	7.38063	6.34141	6.80024	6.37214	7.12614	7.17194	6.80054	6.31314
SAOUHSC_00280	0	0	0	0	0	0	0	0	0	0	0	9.10882	6.67884	8.55765	7.91748	6.94628	7.80496	8.36907	7.06764	6.97477	9.20543	7.32081	6.90849	8.44232	6.10681	7.7799	7.21806	9.07318	6.05108	9.08445	5.87414	6.2756	6.84	7.94593	5.95457	7.17864	9.10334	6.75951	9.06803	6.86729	7.92247	8.0068	6.29622	9.10476	7.17921	7.27059	7.6617	6.74646	6.5664
SAOUHSC_02132	0	0	0	0	0	0	0	0	0	0	0	5.04375	6.13703	4.9302	5.29738	7.1303	5.54324	5.1365	7.03973	7.1544	5.43589	5.23438	7.43143	7.71589	6.41923	5.52418	7.03914	5.40937	5.76313	4.9987	5.49055	6.2143	7.04428	5.9696	5.73032	5.28279	5.50585	7.63473	5.35551	5.67289	5.43579	5.87801	7.32673	5.45248	7.16131	6.75623	6.36226	5.31237	7.5288
SAOUHSC_00417	0	0	0	0	0	0	0	0	0	0	0	5.67967	6.20464	5.72733	5.88824	6.53165	6.15588	5.51645	6.19442	6.51915	6.18398	5.6075	7.30079	7.05183	6.30149	6.09869	6.5065	5.69353	5.64363	6.33136	5.64317	6.39137	6.35478	6.23706	5.73119	5.57469	5.76153	7.24906	6.35742	6.95578	6.02731	6.22274	7.13743	6.0123	6.26563	6.79152	6.97954	5.65579	7.482
SAOUHSC_01587	0	0	0	0	0	0	0	0	0	0	0	6.81818	7.78916	6.28336	6.41054	6.50773	6.31807	6.35648	7.44134	6.75725	7.46207	6.585	8.1323	8.18167	7.6678	6.44583	6.5128	6.74836	5.06807	7.47038	4.48369	7.75966	7.1902	7.89062	5.24509	6.55071	6.71492	8.13045	7.59255	7.88706	6.52471	7.85964	8.13336	6.81523	7.21305	8.17288	8.2167	6.84197	8.01932
SAOUHSC_02566	0	0	0	0	0	0	0	0	0	0	0	9.64145	8.70134	9.46794	8.51903	10.2957	8.68389	9.59003	7.25273	10.2769	9.06775	7.67858	6.17482	8.25907	8.64482	8.66903	10.1942	9.69437	10.303	9.11141	10.3191	8.83866	7.37237	6.61683	10.3638	8.00077	9.71961	5.94623	9.03137	8.20679	8.56533	6.99695	6.00781	9.63147	7.27354	7.41538	7.08385	9.42455	5.49892
SAOUHSC_01809	0	0	0	0	0	0	0	0	0	0	0	6.80969	7.53649	6.26885	7.17878	6.597	7.21035	6.2645	6.92217	6.67067	7.63362	6.02522	8.05443	7.97039	7.56962	7.14469	6.77986	6.76175	5.78547	7.59547	5.55869	7.46535	6.77203	7.59886	5.67019	5.83305	6.82733	8.01834	7.62011	7.87325	7.18295	7.58666	8.09292	6.81058	7.04158	7.94064	7.92244	6.62502	8.00234
SAOUHSC_02078	11.9416	11.8493	12.7923	4.44097	4.20392	1.36567	8.77764	6.45077	4.7258	5.28031	8.20498	1.63695	1.63695	1.63695	1.63695	1.63695	1.63695	2.41897	1.63695	1.63695	11.1929	1.63695	1.63695	8.68681	1.63695	1.63695	1.63695	1.63695	1.63695	11.3138	1.63695	1.63695	1.63695	6.64152	1.63695	1.63695	1.63695	1.63695	11.3055	1.63695	1.63695	7.4037	1.63695	1.63695	1.63695	1.63695	1.63695	2.74951	1.63695
SAOUHSC_01236	0	0	0	0	0	0	0	0	0	0	0	7.7946	8.38043	7.62178	8.06318	7.84228	8.08925	7.57106	8.55901	7.66947	8.33683	7.06283	8.5601	8.3428	8.31213	7.98209	7.70477	7.8673	6.54379	8.43926	6.01573	8.51895	8.44082	8.20857	6.46409	7.22133	7.89491	8.41185	8.3462	8.6175	8.14964	8.12287	8.52142	7.72844	8.47088	8.80857	8.86012	8.07759	8.3354
SAOUHSC_00647	0	0	0	0	0	0	0	0	0	0	0	8.29356	7.57147	8.10569	8.67695	8.81849	8.70737	8.04989	9.55214	8.77683	8.25092	8.41034	7.79965	8.53023	7.52973	8.67155	8.76985	8.3636	8.35942	8.41936	8.36514	7.47375	9.60311	8.31639	8.39936	8.39629	8.36985	7.76441	8.37186	7.38846	8.74947	8.39149	7.80109	8.27969	9.60762	8.79675	8.73228	8.18226	7.8634
SAOUHSC_00020	-0.741826	-0.292646	1.33452	8.42311	7.18875	6.4692	9.21408	8.55606	5.66825	6.70229	7.10517	6.72778	8.56263	8.17456	7.65213	7.86687	7.58734	8.1753	7.75184	7.82096	7.59944	8.45253	8.15941	8.38192	8.55194	7.56962	7.80235	6.64413	6.50487	7.67894	6.43815	8.59203	7.69259	8.89444	6.50382	8.4809	6.71346	8.03111	7.59997	7.47274	7.62427	8.88935	8.04492	6.59558	7.71262	7.73038	7.7061	7.1652	8.10957
SAOUHSC_00686	-0.417936	0.969306	2.31008	8.53585	5.84887	5.69471	10.0569	6.66802	6.04457	7.85053	7.92821	7.96568	9.01356	8.25726	8.54484	8.99587	8.52425	8.11754	8.82738	8.95349	7.25388	8.77089	6.92273	6.79014	8.99459	8.46025	8.97102	7.88963	8.02322	7.12507	8.02872	8.97961	8.90003	8.66281	7.96259	8.94655	7.82522	7.29239	7.20796	6.65509	8.46537	8.63125	7.1364	7.8232	8.78685	8.22583	8.12419	8.32784	7.30653
SAOUHSC_02258	-0.125808	0.289822	1.41371	5.30545	5.09747	4.59364	5.88272	5.77848	6.49047	7.29914	4.59564	5.10222	8.04367	6.46128	6.36872	7.18641	6.33098	6.62254	6.26972	7.08451	4.95063	6.96239	6.61128	4.60566	8.04114	6.3548	7.14751	5.12056	6.85504	5.32112	6.64651	8.04322	6.08167	5.64202	6.83061	6.87602	5.22516	6.60137	5.29282	6.56174	6.41521	5.39993	6.59444	4.91055	6.28161	5.89208	6.14172	6.09833	6.5808
SAOUHSC_00690	-1.18675	-1.0323	-0.847065	8.10128	7.80698	7.89267	8.72499	7.69292	7.8519	8.00543	7.69292	7.58667	8.35542	8.17464	8.87434	9.55976	8.89807	8.16617	9.59078	9.48535	7.69335	8.98873	8.1765	8.27392	8.52611	8.93158	9.46635	7.6068	8.11489	7.70291	8.12794	8.5135	9.56763	8.4832	8.11669	9.01445	7.58	8.34729	7.68095	6.92117	8.8437	8.37808	8.06038	7.49174	9.56703	8.65493	8.59182	8.32944	8.12107
SAOUHSC_01405	-0.115707	0.888555	2.25744	6.15247	4.91507	4.8621	6.15941	6.11987	3.77546	4.24995	4.84416	3.93976	6.66822	6.26964	5.65508	6.38148	5.29215	6.37455	4.93184	6.68478	4.17073	6.29526	5.25061	5.8159	6.03605	5.85048	6.41006	4.92543	4.75801	3.87288	4.99401	5.82843	5.46864	5.32064	4.65077	6.10367	4.72478	5.04902	4.87096	3.61542	5.53399	5.54537	5.4144	4.69149	5.19935	5.43762	5.21374	5.14684	5.74021
SAOUHSC_01860	-1.03304	1.37359	2.69237	6.95459	5.96079	7.15882	8.35585	6.876	5.66036	6.56201	5.66036	6.13285	8.15633	8.00645	7.5723	7.64581	7.65623	8.131	7.69431	7.7251	7.44723	8.05209	7.48216	7.74091	8.20907	7.51582	7.92708	6.51541	4.71966	7.27956	4.15457	8.17476	7.58276	8.3122	4.75204	7.91384	6.41274	7.30555	7.2802	6.63412	7.60355	8.19129	7.09386	6.11811	7.71441	7.0303	7.3786	7.04762	7.46076
SAOUHSC_00114	0.0850081	0.811181	1.57769	5.92694	3.30809	1.82746	4.98922	6.65707	7.09224	9.21063	3.14602	2.19992	4.78897	3.45307	3.62895	9.02519	3.6722	3.81359	6.07874	8.99958	7.4095	9.66665	3.01334	6.11113	4.6715	3.81793	8.95394	2.30857	2.82036	7.30679	2.9524	4.82886	6.11178	9.46391	3.16691	9.66906	2.23357	2.52043	7.26587	3.82395	3.49386	9.40281	2.78225	2.25873	6.13963	2.77499	2.51209	8.12436	2.48786
SAOUHSC_00793	-0.437273	-0.218546	0.508063	8.64888	6.74767	6.5067	8.59441	8.37222	6.56381	7.36631	7.5267	7.46905	7.96734	7.24855	7.87273	8.9562	7.77426	7.28046	9.80144	8.91413	8.16299	8.08058	8.99663	10.0401	8.09947	7.80927	8.91767	7.39847	8.68479	8.1803	8.66236	7.93866	9.80359	8.32179	8.62751	8.04657	7.28752	9.05312	8.05282	8.20551	7.79513	8.37972	9.02008	7.30978	9.76192	8.55517	8.56476	8.84332	8.97761
SAOUHSC_00617	-1.11376	-1.11376	0.639276	9.27542	9.27542	9.27542	9.27542	9.27542	9.27542	9.27542	9.27542	8.61319	9.91988	11.4049	9.74574	9.12403	9.72689	11.387	9.4066	9.13557	9.22445	10.5218	8.59554	8.69051	9.92806	9.79854	9.05641	8.66865	9.6381	9.33479	9.66559	9.92118	9.38182	10.5384	9.59901	10.576	8.63146	8.68893	9.27171	9.11563	9.68609	10.5829	8.77259	8.50913	9.36978	8.57382	8.65681	9.67119	8.73118
SAOUHSC_00370	0.408079	1.00754	1.44698	8.76292	6.38945	5.10215	8.21119	8.15826	5.70164	6.47611	6.9554	6.56269	7.75125	6.93479	6.92971	7.54221	6.926	7.09348	7.2744	7.62589	6.39898	6.94271	7.82926	6.69363	7.62442	6.847	7.54457	6.5312	5.90151	6.38324	5.96688	7.61741	7.31893	6.86989	6.12853	6.89983	6.48898	7.73967	6.26795	6.35504	7.00015	6.99336	7.65919	6.42222	7.27728	6.97905	6.7134	6.75435	7.62153
SAOUHSC_01406	0.966842	2.50586	3.97992	6.73198	6.11791	5.1586	9.83212	7.86785	6.06002	6.69533	8.21556	6.2019	7.11016	8.03418	7.04543	7.62431	6.98881	8.10019	7.80714	7.49005	7.2605	7.51329	7.63633	8.34141	6.69976	7.1417	7.63054	6.13377	5.47753	7.05816	5.26953	6.91828	7.78897	8.59927	5.30025	7.7861	6.43548	7.29686	6.93875	6.53544	6.79304	8.56197	7.52175	6.30184	7.77772	8.14446	8.2457	6.65153	7.32498
SAOUHSC_01719	-0.713157	-0.505249	-0.162396	9.64345	8.15128	7.49635	9.11223	9.33142	9.39418	8.73494	7.66018	7.74227	9.49284	8.60532	8.05978	8.45494	8.20588	8.6314	8.72686	8.41719	9.33298	8.5413	8.49852	8.99954	9.53363	8.2512	8.56211	7.89695	6.24363	9.4028	6.46189	9.39078	8.81005	9.50069	6.36368	8.48409	7.84016	8.573	9.53157	9.3748	8.30335	9.5166	8.64325	7.78947	8.83102	8.7516	8.80567	8.20268	8.51656
SAOUHSC_01285	-0.187474	0.460016	1.38919	7.76826	7.21128	5.92196	9.52035	8.666	8.80222	10.457	7.99917	8.43911	8.50347	8.69478	7.51425	8.73406	7.64537	8.63954	8.2373	8.534	8.36376	7.49675	8.7441	8.36767	8.65799	7.67822	8.66898	8.49853	6.53578	8.3793	6.75208	8.51148	8.22018	8.65871	6.83988	7.65971	8.50727	8.79294	8.52377	7.14867	7.6692	8.58047	8.77985	8.39013	8.22987	9.07814	9.16101	8.28107	8.85708
SAOUHSC_02402	1.35267	2.19348	4.87804	7.87501	9.45615	7.05607	8.86803	10.4654	8.1002	8.28368	7.21209	7.599	6.68974	7.31293	8.24921	8.49769	8.34703	7.31107	8.7536	8.40394	7.96586	8.63657	7.32694	7.366	6.66067	8.35381	8.33795	7.77244	7.38944	8.05162	7.36948	6.71072	8.8481	7.84849	7.34379	8.73267	7.72308	7.15763	8.27318	7.63877	8.16587	7.84994	6.965	7.56882	8.82833	7.61936	7.78544	9.06446	7.30983
SAOUHSC_01100	-0.650152	1.08524	1.68755	9.77513	7.75811	7.34553	9.47939	9.12009	10.6672	11.4208	8.04259	7.70802	9.65155	8.85171	9.27445	10.2439	9.31233	8.8874	10.1261	10.2091	8.49337	9.13903	8.93932	9.17621	9.67315	9.33001	10.1835	7.65784	6.26762	8.65086	6.34733	9.61847	10.0838	9.23921	6.51227	9.24569	7.79984	8.78181	8.53579	7.97799	9.29852	9.19242	8.7365	7.62619	10.1069	9.35651	9.35703	8.07788	8.92748
SAOUHSC_00909	-0.248078	0.0993123	1.13747	6.0608	6.29367	5.36329	7.92991	7.59059	5.9979	7.44965	7.27987	6.24273	6.90277	6.51006	6.41369	6.42856	6.47918	6.53595	6.39833	6.42793	6.5985	6.65599	6.5391	6.8489	7.00872	6.5492	6.58537	6.28594	6.55702	6.70985	6.4452	6.99203	6.28331	7.02889	6.68835	6.61493	6.23987	6.59358	6.60828	6.71777	6.47258	7.0121	6.51188	5.8307	6.26569	6.42446	6.64194	6.42808	6.44652
SAOUHSC_02845	-0.42392	-0.0551949	1.08895	6.17563	5.18703	4.71463	7.84804	6.328	4.67368	5.57846	5.88578	4.99796	5.61815	5.61215	5.44676	7.25867	5.60425	5.66835	7.49975	6.98854	5.44603	6.24762	6.09761	7.25758	5.7548	5.94685	7.23275	4.59105	4.18779	4.54469	4.55058	5.42205	7.36758	6.46139	4.55867	6.23682	4.86112	6.02877	5.54514	4.24576	5.9565	6.5294	5.81924	4.16493	7.57599	5.85815	6.15722	5.79044	5.68713
SAOUHSC_02603	-0.29279	0.420373	1.44067	3.72329	3.25275	2.88804	4.21208	3.92986	3.02737	3.50525	3.66512	4.58288	4.53734	5.19716	5.01078	5.26903	5.0908	5.16695	4.21348	5.63819	4.56677	5.46016	1.43597	2.50376	4.48514	5.12644	5.77899	5.32246	3.53716	4.37123	3.21539	4.42941	4.48939	3.2615	4.096	5.32182	4.94084	3.5194	4.29198	4.60918	4.73468	3.44218	2.26188	4.52991	4.35371	3.6522	3.89065	5.46741	2.22976
SAOUHSC_00554	4.33346	2.44383	3.46675	9.71369	8.45694	6.23716	9.77966	9.97028	6.59913	6.86173	9.00153	8.21486	8.35737	8.92904	9.20959	9.21172	9.2404	8.94964	9.44098	9.16215	8.49636	10.3394	8.12536	9.02359	8.38835	9.21922	9.17805	8.31393	7.6782	8.51856	7.68937	8.50262	9.37177	9.48884	7.61509	10.31	8.27301	8.26433	8.48504	7.86892	9.2131	9.50407	8.28663	8.28227	9.40047	9.17634	9.10975	9.30075	8.22195
SAOUHSC_02447	-0.724205	-0.140686	0.883175	8.00412	6.04334	5.93779	9.22903	6.41172	6.21236	7.95203	5.94335	4.94356	7.26795	6.69249	6.67279	7.05174	6.63635	6.74341	6.69044	6.95805	6.55361	7.24497	7.18818	7.90892	7.2241	6.67056	7.03555	4.98721	7.71849	6.63667	7.67107	7.18823	6.73314	8.45876	7.71209	7.15893	5.05974	7.14451	6.66409	6.31448	6.67472	8.49437	7.16795	4.78544	6.7129	6.43823	6.31505	5.62781	7.15427
SAOUHSC_02443	-1.14436	-0.176148	0.765391	14.6127	10.559	9.51325	14.3728	13.0462	10.5963	12.2862	11.7171	9.90585	11.1079	11.935	12.1476	12.1844	12.1816	11.9343	11.5056	12.1617	10.8024	13.0945	10.7478	11.0309	11.1593	12.1708	12.1697	9.90989	11.7557	10.85	11.7399	11.1074	11.5484	11.8708	11.7931	13.0776	9.91785	10.7535	10.8451	9.88392	12.1674	11.8828	10.7349	9.87731	11.5399	10.6235	10.702	11.1247	10.7542
SAOUHSC_00755	-0.495924	-0.0874281	0.959482	7.97917	6.11015	5.83812	7.9791	6.85196	6.05173	7.69912	5.81438	5.82451	6.88043	6.67653	6.50343	7.13828	6.499	6.63839	6.49605	7.10428	5.80411	7.11453	5.9819	5.73101	6.86677	6.50152	6.8744	6.01773	3.18101	5.49365	3.87572	7.21364	6.34033	6.57868	3.13649	6.85702	6.03732	5.88244	5.78064	5.67534	6.62381	6.80226	6.3684	6.03394	6.4961	6.98074	6.80936	6.74183	6.01391
SAOUHSC_02650	-0.873797	-0.630811	-0.0334327	10.1293	8.60609	8.59477	9.33735	8.42857	8.76612	10.0514	8.42857	8.45176	8.90144	10.4653	10.4499	9.94025	10.4838	10.4477	9.41246	9.92959	8.38316	11.084	6.90492	7.02589	8.98844	10.4799	9.94161	8.49741	9.1918	8.46795	9.1902	9.00251	9.41442	10.125	9.11431	11.0926	8.43792	7.21795	8.50889	6.34607	10.4943	10.1608	7.0182	8.33682	9.29842	8.85174	8.81424	9.21201	6.96406
SAOUHSC_02882	-0.503378	-0.151873	0.65139	6.41389	5.37529	5.32618	7.63809	5.99414	5.17942	6.4341	5.09929	5.81034	4.73686	5.30079	6.12717	6.99358	6.20042	5.1397	5.66875	6.95425	5.52081	6.22287	3.32092	4.79485	4.01201	5.97657	7.05918	5.69143	5.07116	5.89136	5.2505	4.70322	5.72672	5.23725	4.76997	6.12454	5.74788	2.71884	5.63174	5.1854	5.82119	4.71402	3.88125	5.53983	5.5988	6.41698	6.26288	6.73602	2.96118
SAOUHSC_00671	-0.874153	-0.545152	0.340912	9.76185	7.88877	7.86203	9.8362	8.05155	7.95794	9.16414	7.74883	7.86746	8.25763	7.28814	8.07268	7.96865	8.0424	7.24858	8.30814	7.95047	8.37068	7.4812	8.52146	9.22796	8.33314	8.09033	7.93215	7.83488	7.89304	8.44704	7.95491	8.15642	8.31029	8.18826	7.91123	7.49886	7.78987	8.54702	8.34476	8.81147	8.04976	8.12401	8.5153	7.78919	8.34903	8.54919	8.55641	8.03707	8.50452
SAOUHSC_02626	-0.583644	-0.168545	1.1036	7.54119	5.61275	4.96077	7.85343	6.87783	6.81896	5.29709	5.88909	5.71295	5.98725	5.66462	5.9777	6.35271	5.7977	5.44576	5.95508	6.27087	5.93913	6.33071	5.64162	6.09666	6.34056	6.04435	6.3853	5.52349	4.04913	5.9216	3.29536	6.33122	6.18091	5.98744	3.58228	6.32821	5.54251	5.39094	5.49741	5.01282	5.99308	6.346	5.73509	5.70457	5.67813	5.78159	5.64604	6.23654	5.58083
SAOUHSC_00978	0.245712	1.77357	3.09093	5.30817	2.95887	1.94084	4.54207	4.65474	3.16158	4.51112	2.25564	4.3399	4.93626	4.57146	3.35335	5.27995	3.59586	4.52228	2.38748	5.6432	3.06047	3.92483	2.7818	2.20901	4.59652	3.53637	5.34322	3.24823	2.47384	4.40093	2.8192	4.76969	1.62835	2.48877	0.043734	3.73515	3.93677	1.99249	3.47676	3.41797	3.36038	2.97641	2.77683	4.44575	0.043734	1.95551	1.96575	4.54234	2.73992
SAOUHSC_02409	-0.043758	1.70586	3.16759	6.89706	5.53961	4.34798	6.63644	6.73747	6.02474	6.33703	4.77211	5.63158	5.49339	5.75923	5.20507	5.53006	5.53145	5.74066	5.83741	5.42329	6.2998	5.86096	5.29242	5.88212	5.003	5.4311	5.52804	5.72424	4.80749	6.45451	4.87398	5.28706	6.15362	5.92333	4.72299	5.74799	5.66081	5.11131	6.40676	6.00247	5.51292	5.84332	4.8965	5.40105	5.93084	6.71601	6.78556	5.73433	5.17033
SAOUHSC_02759	-0.205368	0.288857	0.935843	7.98797	5.12415	4.7149	6.15598	6.80723	4.79784	5.27103	5.046	6.57931	8.20131	7.32303	6.6227	6.84025	6.46559	7.22115	5.44423	6.84334	5.74911	6.41451	4.53449	3.50838	8.21679	6.75879	6.84051	6.62696	5.20322	6.24423	4.94688	7.97643	5.69678	7.12406	5.28629	6.31758	6.64164	4.52538	6.14559	5.01664	6.56386	7.10011	3.93362	6.83651	5.7187	6.13043	6.35321	6.25163	3.89232
SAOUHSC_01821	1.98458	3.41193	4.54999	8.47534	7.03149	6.07918	7.29952	8.64744	6.5589	6.58848	6.39122	6.15035	7.65345	7.5434	7.04092	6.94454	7.05839	7.7207	6.96871	6.82922	6.11451	7.19274	7.28186	7.42839	7.74866	6.98263	6.96881	6.27684	6.45076	6.11238	6.42375	7.84775	6.85269	8.27488	6.61703	7.13844	6.19068	7.33732	6.35179	5.79588	6.96841	8.17503	7.06063	6.17989	6.83427	7.31276	7.20802	5.94894	7.37329
SAOUHSC_01729	-0.672256	-0.383988	0.754767	10.7231	9.71697	9.66274	9.82898	11.3741	8.33669	10.144	7.83979	9.61605	10.9717	12.3359	11.0718	11.9618	11.0672	12.266	10.7229	11.9253	8.76509	10.8385	7.85813	8.63893	10.8568	11.1232	11.948	9.57586	10.9458	8.79887	10.931	10.9142	10.823	9.85177	11.0865	10.8071	9.62153	7.92811	8.87645	8.6452	11.0494	9.79201	7.80489	9.58169	10.6814	8.89226	8.86085	10.7707	7.76961
SAOUHSC_01879	0.971717	3.43394	4.66642	9.11999	7.68762	5.81185	9.68144	8.74505	5.86376	5.94721	7.44314	7.12426	9.69297	8.2427	6.74201	7.39747	6.55297	7.92773	5.2665	7.40697	7.14274	8.01767	7.04996	4.81801	9.60735	6.76042	7.19502	7.0272	6.61553	7.64063	6.584	9.79059	5.25917	8.68731	6.3446	7.84657	7.13306	7.04451	7.54124	7.69968	6.99913	8.67811	6.71578	6.93602	5.35914	6.77246	6.65941	6.74507	6.93726
SAOUHSC_00790	-0.621951	0.0568812	0.491927	9.46731	8.02721	6.62462	9.81342	9.70204	7.33964	8.1408	7.2968	7.02487	8.403	8.30901	7.98747	7.96664	8.02307	8.39448	8.15168	7.91815	7.82947	7.81167	8.5514	8.9204	8.52359	8.09882	7.89056	6.99691	6.7347	7.78956	6.47293	8.55632	8.21066	8.35415	6.68841	7.87751	6.95848	8.51951	7.92265	7.87129	8.09428	8.28004	8.58771	6.96444	8.1378	7.70535	7.83677	7.08054	8.57484
SAOUHSC_01054	-1.23859	2.1662	0.712917	10.5067	5.56876	5.56876	5.56876	5.56876	5.56876	9.1575	5.56876	4.76928	7.08771	5.56152	6.1013	7.20969	6.22715	5.83311	6.20797	7.21385	5.47993	5.91079	6.91688	6.71174	7.27507	6.21929	7.07827	4.98616	3.31283	5.74773	3.11329	7.34838	6.34981	6.16007	3.74183	5.90352	4.94212	7.10539	5.26934	5.08245	6.21278	6.22055	7.08071	4.73608	6.26709	6.22506	6.26779	5.11704	7.26904
SAOUHSC_02335	-0.21818	0.17986	1.02941	5.63014	4.12176	3.92869	6.53442	5.50081	4.2776	5.46946	4.40487	4.07752	4.32701	4.76591	3.79435	4.35331	4.33874	4.76469	3.92907	4.2994	4.71284	5.16139	4.5728	3.70828	4.3693	4.26665	4.58512	3.48792	2.40352	5.2207	0.805022	5.1677	4.02319	4.38559	2.11939	4.72296	4.15886	3.80916	4.98604	3.75289	4.40442	4.47168	4.1871	3.98943	4.28098	4.56006	4.87106	4.82462	3.90547
SAOUHSC_02442	0.0115128	0.639619	1.99343	13.3091	11.0982	9.81254	13.1113	14.4009	12.6938	13.2645	11.0545	11.226	12.1173	13.0023	12.855	12.6318	12.8442	12.9538	11.3657	12.5651	11.8616	13.8056	9.3248	9.91059	12.1778	12.8439	12.5764	11.2218	11.8054	11.9509	11.7772	12.2303	11.328	11.9067	11.8153	13.76	11.2775	9.36828	11.8425	10.9661	12.8251	11.9343	9.45683	11.224	11.3062	10.4825	10.4793	12.566	9.40948
SAOUHSC_00939	0.168357	0.568518	1.24745	8.43627	6.1301	6.12903	7.70089	8.74877	7.84082	8.69369	5.56326	5.99939	8.2607	7.35717	7.08813	7.58105	7.07786	7.64595	7.05483	7.50991	6.43701	7.70238	6.93115	6.25183	7.94419	6.86621	7.56645	6.22221	4.78108	6.26795	4.38874	8.17195	6.88192	7.8477	4.2965	7.79842	6.17267	7.26258	5.83514	5.15154	7.15761	7.63961	6.94427	6.24725	7.05395	7.36923	7.23693	6.16631	6.95556
SAOUHSC_01060	0.309307	0.671799	1.59371	8.26418	6.08314	6.12479	8.26305	8.80247	7.25246	8.34599	5.37961	6.06638	7.68945	6.36007	7.0421	7.44567	6.8507	6.60085	7.17411	7.52754	7.10985	7.08395	7.81476	6.75845	8.04631	6.94272	7.11963	6.19216	2.20134	7.14364	-0.342001	7.60992	6.68413	6.91056	-0.342001	6.67279	5.99372	7.76912	7.49818	5.81747	7.1574	7.06207	7.68309	5.90704	6.57327	7.29752	7.71316	6.65806	7.17286
SAOUHSC_02391	0.865417	1.02483	1.86176	10.4341	8.93558	6.83424	10.1834	11.6777	8.11887	9.74959	7.90162	8.35457	9.95983	9.62971	9.54281	10.4806	9.10077	9.71615	7.78537	10.2375	8.56244	9.78884	7.95188	8.18738	9.71559	9.50308	10.2934	8.58757	7.25387	8.37866	7.55482	9.66731	8.02792	9.5281	7.44865	9.98342	8.15992	8.0461	8.6745	7.97333	9.22794	9.45626	8.28378	8.46784	7.7659	7.96331	8.07771	8.90296	7.91949
SAOUHSC_02980	0.219469	1.14757	2.269	7.81818	6.84364	5.92434	8.6353	8.53204	7.8957	8.42972	5.99942	5.8381	7.01098	7.75997	7.1467	7.05367	7.47069	7.78195	6.76333	6.84214	6.64473	7.18789	6.78608	8.16193	6.97863	7.38332	7.00106	5.98728	5.49137	6.92777	6.11757	6.97636	6.7449	7.94983	5.84782	7.3179	5.98257	6.97195	6.75036	5.87965	7.25072	7.90951	6.94394	6.06286	6.99879	7.01337	6.99186	6.14426	6.94879
SAOUHSC_02338	0.236628	0.512618	1.13658	7.01443	5.35547	5.63062	6.76809	7.66289	4.99228	6.34296	5.72372	7.00315	7.23085	7.89661	6.75901	8.30366	6.63092	8.31845	4.94593	8.41099	5.87727	7.05896	3.0307	3.99839	6.81748	6.78836	8.16403	6.82349	5.53526	5.59957	4.83568	6.53497	4.28701	5.14657	5.68176	7.35446	7.01333	3.89862	5.313	4.72088	6.8006	5.56495	4.19156	7.07891	5.29989	4.14206	5.51706	8.17616	2.18351
SAOUHSC_01914	-0.642462	-0.237931	1.6451	6.247	6.247	6.247	10.3579	6.247	6.247	6.247	6.247	5.40127	7.80005	6.7131	6.313	7.57469	6.22098	7.10063	7.55116	7.59588	4.86002	7.51888	8.03843	8.26079	7.777	6.0613	7.51196	5.17482	3.49596	5.71588	2.84652	7.47626	7.42159	6.95776	4.43815	7.18357	5.15506	7.95745	5.34716	5.46436	6.33225	7.28233	8.10951	4.90771	7.45416	6.73428	6.80329	4.85991	8.03314
SAOUHSC_01972	-0.582167	0.285227	0.915733	8.62991	5.75704	6.1927	7.61517	6.21607	6.26754	6.99421	6.52683	7.03182	8.7879	7.70991	7.22817	6.30795	7.34617	7.74403	6.6901	6.33413	7.02386	7.01314	7.00164	6.13081	8.80639	7.34876	6.11605	6.97157	6.33177	7.07129	6.43482	8.75173	6.78023	7.46616	6.27921	6.96754	7.05469	6.9521	7.06124	7.28161	7.34685	7.48564	6.91194	6.93057	6.65448	7.70967	7.37631	6.2719	6.96006
SAOUHSC_02470	-0.130344	0.6308	1.68422	6.64674	2.98876	2.6858	6.3451	3.80044	3.57617	5.05392	3.21896	4.22886	3.24519	4.29385	5.6929	4.78381	5.56248	5.10214	4.59829	4.34406	4.7942	6.73181	-0.166495	2.37223	-0.166495	5.41104	4.95891	3.99628	2.13949	5.03977	2.13722	-0.166495	3.88665	5.55111	-0.166495	7.21412	4.26873	-0.166495	5.30169	5.14504	4.15586	5.38476	2.95179	4.16336	3.9112	3.74851	-0.166495	6.769	-0.166495
SAOUHSC_00934	-1.15028	-0.903168	-0.566522	10.9069	10.5429	10.1356	13.6571	10.5887	9.88745	10.7602	10.1882	10.7532	10.0055	12.3042	11.6143	11.7518	11.6125	12.297	10.5036	11.7254	11.2604	11.9745	9.18319	10.738	9.98607	11.615	11.715	10.6978	10.2436	11.3362	10.2197	10.0175	10.5031	12.2709	10.2402	12.0054	10.7341	9.07041	11.3158	8.36663	11.6318	12.2489	9.15178	10.6601	10.5446	11.2364	11.2292	10.9397	9.1682
SAOUHSC_02254	3.4425	4.18217	5.40001	7.62634	7.97939	6.36107	10.1036	9.14494	8.04053	8.07137	8.42793	6.7411	7.56898	7.82603	7.06253	7.3599	7.15331	7.78749	7.16248	7.33387	8.25805	7.53108	7.34357	7.38196	7.45663	7.17537	7.28748	6.76189	6.22378	8.25155	6.18368	7.41828	7.09407	8.08539	6.288	7.5556	6.82025	7.41279	8.27137	7.25451	7.1211	8.08826	7.36867	6.77614	7.06422	7.12165	7.17835	7.18174	7.28199
SAOUHSC_01464	3.29674	4.61951	4.93523	9.64922	6.94488	4.57535	8.45783	9.82551	8.52318	9.19032	6.15932	7.81764	8.28395	8.30521	8.04424	9.56709	8.04316	8.26763	5.37212	9.55798	6.51395	9.47794	0.164105	0.164105	8.45834	8.05389	9.60691	7.6956	4.27353	6.79453	4.21947	8.26209	5.59217	7.20848	3.94714	9.49897	7.80015	0.164105	6.52842	5.71478	8.08244	7.18929	3.45123	7.72056	5.5633	7.28346	7.61283	8.93044	3.06867
SAOUHSC_02160	-0.158446	0.213957	0.631251	4.88605	6.62118	4.34163	7.61185	4.81271	4.02073	5.221	4.02073	5.73343	5.21167	5.37033	4.59591	3.19773	5.42349	5.56961	5.1116	2.98425	5.13966	4.66002	1.77128	3.04986	4.33366	5.47847	3.39944	6.07148	2.39189	5.06169	-0.158446	5.21106	5.20487	4.28896	3.12914	4.37755	5.93194	3.38652	5.09072	4.05813	5.12493	4.96344	1.76698	6.10414	5.04487	4.63521	4.8986	4.86134	2.99078
SAOUHSC_02849	-0.110282	1.05706	2.31773	7.56341	8.32212	7.64984	11.0491	9.73132	8.58685	9.45474	9.01128	6.76979	8.29689	8.49182	8.13337	7.9498	8.15504	8.44527	7.8712	7.90371	7.77063	9.52822	7.64282	7.7864	8.23079	8.10874	7.92849	6.77114	6.26547	7.80185	6.18367	8.21217	7.90504	8.87757	6.36399	9.53013	6.76429	7.61626	7.82203	7.3907	8.14646	8.88014	7.58975	6.7288	7.8627	7.93597	7.9803	8.14635	7.61239
SAOUHSC_00384	1.64611	3.50957	5.56264	3.04806	2.93678	3.7079	4.01296	3.71727	0.933768	2.2626	1.70437	1.48034	3.41379	1.93562	1.94706	2.72152	1.13662	1.12547	2.63075	2.71748	1.62269	2.63378	3.3239	3.54927	1.69405	0.423752	2.71995	1.48198	1.35421	1.77215	0.423752	2.77809	2.93108	3.13874	0.423752	2.38035	1.49984	0.423752	1.65961	0.423752	1.95623	2.85434	2.06799	1.1287	2.1709	0.423752	0.423752	2.3324	2.03312
SAOUHSC_00553	-0.399579	-0.221553	0.622173	7.53482	6.74536	6.29773	7.53155	8.72732	6.44112	7.15158	6.38471	7.01701	7.08761	7.67308	8.0287	8.04656	7.9681	7.65761	8.15507	7.95601	6.94252	8.8552	7.43155	8.44457	7.25363	8.04085	8.03844	7.00112	6.70356	7.22221	6.87048	7.2168	8.1747	8.24638	6.71452	8.86452	6.82209	7.48688	7.19146	6.86602	7.95142	8.21185	7.58431	6.71747	8.12665	8.13043	8.05537	7.89705	7.54976
SAOUHSC_00037	0.255934	0.33958	1.30682	4.71165	4.62744	3.63578	4.92971	6.27634	3.74193	4.21912	3.80999	4.00809	5.50117	5.49867	5.84422	7.05987	5.74277	5.40832	5.43546	7.05041	4.74441	6.93375	5.1314	5.30285	5.55068	5.91365	7.11869	4.01359	4.61795	4.6873	4.6481	5.48023	5.26311	5.2814	4.42394	6.89776	4.02134	5.36321	4.6817	4.22581	5.92935	5.20998	5.30717	3.99423	5.4337	3.62858	3.72126	5.23698	5.53515
SAOUHSC_00834	-0.226788	0.361196	1.22396	7.81806	6.61179	5.76945	7.9935	8.48048	6.35513	6.7617	5.72683	7.03925	7.56776	6.56351	6.81895	7.87982	7.1161	6.46409	8.08974	7.72783	8.17055	6.77431	7.45931	8.32565	7.59724	6.77169	7.6938	7.24306	4.73295	8.07991	4.5426	7.44247	7.93417	7.15333	4.64326	6.77548	7.02221	7.69161	7.97014	7.37951	6.85252	7.42475	7.73264	7.13464	8.23199	6.86112	6.83029	7.46314	7.71074
SAOUHSC_00624	0.236502	0.646988	1.57573	3.72411	3.37561	2.99731	8.42354	5.56843	2.59221	3.63672	4.25111	-0.0918537	6.36925	0.553438	4.70006	6.27475	5.21034	0.562913	5.53032	6.26399	4.60354	5.85507	5.52468	5.53537	6.26234	4.74452	6.4835	-0.0918537	-0.0918537	5.30003	-0.0918537	5.62311	5.28592	5.68518	-0.0918537	5.68935	-0.0918537	5.26081	4.60431	3.64799	5.01134	5.78529	5.35151	-0.0918537	5.43982	4.92892	4.89702	5.54441	5.4735
SAOUHSC_00938	-0.482344	-0.102804	0.4318	7.08699	5.86489	5.23641	6.88836	7.5021	5.5184	6.38465	5.72339	6.39954	6.97497	6.3467	6.20891	6.76218	6.11563	6.39378	6.05318	6.83303	6.16722	6.71738	6.49209	6.56019	6.80946	6.2654	6.80315	6.21572	4.69957	6.27515	4.81476	6.98868	6.16258	6.63489	4.86099	6.71078	6.29189	6.35283	6.4977	6.3198	6.18376	6.54802	6.63473	6.09967	6.04783	6.19789	6.58287	6.30889	6.47727
SAOUHSC_01869	-1.26251	-0.329269	1.00137	8.10385	9.89737	8.10385	8.10385	8.10385	8.10385	8.10385	8.10385	7.73014	7.82128	8.28789	8.87547	9.18129	8.81322	8.28599	7.73421	9.16534	6.91289	9.7006	6.9416	6.22266	7.80474	8.92336	9.09288	7.51799	5.92721	6.92482	6.00382	7.87668	7.64129	7.693	5.9319	9.72573	7.72855	7.02216	6.98774	6.46827	8.88374	7.85304	6.75318	7.4938	7.61104	8.46068	8.48531	9.12629	6.72435
SAOUHSC_00152	0.440139	1.82582	2.9288	5.89787	5.99942	6.08002	7.35524	7.26043	5.19059	5.81728	5.77533	6.35874	8.20641	6.18163	6.80227	5.69823	6.86068	6.1789	4.56154	5.57966	7.94381	5.85397	5.9548	6.21993	8.05519	6.74345	5.82801	6.48445	6.20748	8.09245	6.27918	8.00599	4.67299	7.38763	6.05334	5.89072	6.62491	6.29504	7.77736	7.99221	6.7884	7.58603	6.44349	6.73949	4.93037	6.36878	6.52881	6.39312	6.5155
SAOUHSC_02850	0.386383	1.28015	2.63947	7.24553	7.36316	8.30333	8.84824	9.13891	6.27906	6.86381	7.0688	7.45465	8.15819	8.337	7.85596	7.95996	7.88403	8.29782	7.81105	8.04354	8.38551	9.41956	7.64235	8.25917	8.1569	7.82066	8.0841	7.23314	6.53442	8.37483	6.66762	7.98082	7.91527	8.64892	6.75349	9.44336	7.3316	7.46699	8.43267	8.41763	7.87305	8.64178	7.62898	7.29939	7.78614	8.01233	8.10356	9.06432	7.53174
SAOUHSC_02461	-0.227324	0.0970738	0.780098	4.22333	3.75411	3.39288	5.09748	4.99414	3.42026	4.35346	3.24804	3.9724	3.388	5.88563	5.55656	5.06299	5.55607	5.87724	5.06178	5.20913	3.36075	4.82019	3.27305	3.7186	4.30329	5.00151	5.38604	4.05656	3.09072	3.41871	3.16737	4.78476	4.58052	3.46185	2.70722	4.79766	4.1128	2.63626	3.60096	2.6328	5.04769	4.52322	2.63931	3.99114	4.99231	3.99437	4.95479	2.19241	2.60965
SAOUHSC_00935	-1.08288	-0.0864862	2.78411	7.6537	8.57878	7.30239	9.16878	9.27799	8.3073	7.08455	7.11485	6.77016	8.23037	8.07055	7.77492	8.13159	7.75282	8.09235	7.49898	8.20385	7.21253	8.00875	7.86714	7.8421	8.17427	7.79743	8.14461	6.7937	6.46086	7.18644	6.14431	8.21848	7.59467	8.05654	6.37246	8.01725	6.79578	7.83992	7.1677	7.0217	7.7807	8.13029	7.81115	6.78002	7.40982	7.64495	7.56822	7.36842	7.78273
SAOUHSC_02930	0.649713	1.28313	2.04481	6.55086	6.73971	5.3579	6.6361	8.31824	7.21187	8.25	4.48736	5.33522	4.76651	7.88875	9.07655	8.36261	9.14442	7.72671	7.55947	8.41489	4.04586	8.69185	5.66531	5.33512	5.02044	9.11663	8.38215	5.40435	6.63179	4.28541	6.6253	5.21321	7.77769	3.95435	6.61223	8.66029	5.30874	5.83272	4.81356	4.62101	9.02946	4.6053	5.99464	5.40772	7.67792	6.51692	6.59398	6.27524	5.67036
SAOUHSC_02982	0.0128026	0.19421	0.705685	6.05906	5.92856	5.06614	5.68282	7.89905	5.78962	6.48706	4.31257	4.39277	6.16073	7.88388	6.962	4.98121	6.90517	7.82462	5.8414	5.03134	5.00769	4.80742	5.56095	6.33112	6.13902	6.9266	4.99695	4.34799	5.70174	5.06402	5.80112	6.07809	5.87305	6.99845	5.58675	4.91428	4.31408	5.64248	5.31429	4.31727	6.99793	6.99704	5.76957	4.2601	5.85489	5.12516	5.15798	3.69179	5.48015
SAOUHSC_02363	-0.372463	-0.0180527	0.634818	8.62579	8.72642	6.50573	8.33745	10.7279	6.57525	7.88107	6.50784	6.43394	7.11647	7.51215	8.41605	9.35133	8.44745	7.50943	8.58754	9.34747	7.1635	8.55641	7.52766	7.97573	6.96661	8.43838	9.32343	6.47588	7.52607	7.19753	7.54416	7.08609	8.61163	7.65833	7.50186	8.58101	6.44006	7.55686	7.16547	6.60219	8.37872	7.66727	7.53432	6.50794	8.57023	7.13976	7.1498	7.50735	7.53344
SAOUHSC_01653	0.100542	1.14777	2.87995	10.7822	10.6449	8.09617	10.6281	12.5742	9.69885	10.0993	7.20451	8.51169	9.82339	9.02764	9.43645	9.89476	9.50007	9.09035	10.1465	9.89653	9.34443	9.7878	9.70411	10.6317	9.82115	9.52802	9.87512	8.48285	8.57845	9.36134	8.56222	9.83329	10.1764	10.1135	8.55846	9.76144	8.50828	9.69585	9.33741	9.37164	9.42692	10.1647	9.71412	8.49243	10.1338	9.248	9.23903	9.6079	9.68391
SAOUHSC_01822	-1.17888	-1.17888	-1.17888	6.70148	6.70148	6.70148	6.70148	6.70148	6.70148	6.70148	6.70148	5.48752	8.03601	7.46682	6.95332	7.18291	6.98005	7.41984	7.04407	7.34211	6.17779	7.28592	7.183	7.38025	7.93109	7.17917	7.1043	5.46597	4.8698	5.59789	4.96439	8.07278	6.96114	8.05263	4.54428	7.39722	5.54881	7.0051	5.88203	6.42826	7.09718	8.09093	7.05102	5.57061	7.05984	6.92601	6.94994	5.42157	7.18438
SAOUHSC_02774	-0.431491	-0.0921857	0.480386	8.21449	6.34229	5.97001	7.78291	8.04723	6.4458	7.78821	5.81415	6.74002	6.66712	7.66442	8.39771	9.34577	8.35825	7.81984	5.60285	9.20324	5.9611	8.38051	3.9168	3.92346	6.7777	8.26905	9.34004	6.81632	7.12634	5.75081	6.96718	6.82089	5.69849	6.55141	7.00941	8.33811	6.66226	4.94346	6.42244	4.77238	8.28367	6.88297	5.16857	6.95321	5.65199	4.82683	5.00873	7.81446	4.71193
SAOUHSC_02448	-0.219646	0.178174	0.960858	6.47808	5.13341	4.84968	5.32464	6.53391	5.0325	6.549	4.68833	3.48234	5.8895	5.81572	4.89198	5.80425	5.10307	5.89351	5.70598	5.88784	3.82239	5.87753	5.53171	6.0848	5.70943	4.9214	5.83255	3.40033	5.51217	3.98612	5.29528	5.64792	5.65475	6.56258	5.37992	5.8638	3.65083	5.70309	3.92248	3.9353	5.15015	6.43531	5.74684	3.34103	5.59971	5.96995	5.69243	3.44695	5.64738
SAOUHSC_03022	-0.0393672	0.797497	1.06992	10.5876	8.67973	6.20402	10.5816	11.2243	6.89081	7.8524	8.59897	7.26551	9.49903	9.97318	9.26955	8.91117	9.31721	9.99181	7.84576	8.91169	6.71577	10.2352	8.23337	6.59315	9.56432	9.38458	8.89346	7.22664	6.9941	6.75659	7.0283	9.55745	7.85793	8.80911	7.16931	10.2542	7.15599	8.21272	6.69227	7.7118	9.29008	8.79106	8.16302	7.31396	7.80073	7.87586	7.98721	8.13283	8.2588
SAOUHSC_01027	-0.403094	0.311217	1.34074	11.1956	9.2059	6.92255	11.2345	11.4926	7.11268	8.71952	8.70077	7.48135	8.85925	9.22779	9.51025	8.91223	9.53651	9.23985	8.81863	8.77692	9.18493	9.7995	8.18493	8.08785	8.92455	9.5394	8.80736	7.47282	7.5493	9.14236	7.49788	8.98546	8.87115	9.5245	7.58681	9.79665	7.38426	8.209	9.14635	8.24318	9.56176	9.48738	8.21297	7.40798	8.84466	8.18819	8.18991	8.86234	8.1425
SAOUHSC_00173	2.60497	4.44687	5.14713	8.70831	6.27609	3.93864	8.52573	8.92947	4.94421	5.45705	6.90494	4.28942	8.69052	7.99762	7.24217	6.27253	7.26017	8.02161	6.54105	6.5588	4.14195	5.88137	7.59399	3.83273	8.6176	7.27831	6.41191	4.72925	4.73777	3.39184	4.97773	8.55762	6.54109	5.40312	4.73733	5.97435	4.94631	7.74207	4.42573	6.21522	7.11378	5.11447	7.62145	4.12137	6.50164	5.96532	5.67594	3.84631	7.6775
SAOUHSC_00854	-0.542033	-0.410526	0.0387932	6.85821	5.58537	5.63296	6.39835	5.79828	5.70002	6.42046	5.49798	4.65423	5.33287	5.02994	5.51381	6.72491	5.32587	5.06001	4.95622	6.75265	5.62616	7.41115	5.30188	5.97035	5.03966	5.39579	6.75385	4.84684	4.14363	5.89267	4.24891	5.11885	5.14937	7.09192	4.59411	7.36331	4.86482	5.15289	5.34934	3.78937	5.35965	6.99608	5.32817	4.49566	4.91317	5.26706	5.29199	5.90418	4.98131
SAOUHSC_01057	0.762622	1.58472	3.42667	3.72633	6.65816	4.73482	5.80523	5.4084	1.786	3.22369	4.34375	4.131	5.3927	5.70417	4.49035	4.81654	5.10984	5.92574	0.0595017	4.35503	4.26864	4.61629	0.0595017	2.3553	4.2924	4.26467	4.26199	3.21225	3.27515	2.97209	1.51024	4.70329	1.75743	0.0595017	1.43552	4.13283	3.86899	0.0595017	3.31185	2.7282	4.72371	2.67151	0.0595017	3.8551	2.5555	2.07946	0.0595017	5.47324	0.0595017
SAOUHSC_00134	-0.0284459	0.130017	0.841362	8.09391	6.09669	5.44396	7.55256	8.89044	6.24986	7.65309	5.32792	5.82864	7.85996	8.08955	8.4353	8.17751	8.46115	7.91576	7.28324	8.06983	4.75929	8.09364	6.09604	1.96113	7.70115	8.44776	8.11663	5.62709	5.76634	4.58344	4.89063	8.11874	7.147	6.6424	4.74918	8.19028	5.35016	6.16857	5.31761	6.29451	8.36316	5.87858	6.09043	5.19917	7.40066	6.03937	6.35292	6.6631	5.86946
SAOUHSC_01683	-0.25707	0.0807589	0.943815	9.35066	8.82823	8.15035	9.77999	11.8061	8.58858	9.8406	7.11434	7.86333	8.64992	8.69743	7.39698	7.51419	7.38247	8.66034	7.21415	7.49977	9.07235	8.31212	7.86244	7.59194	8.64094	7.4222	7.46258	7.8772	8.11456	9.10122	8.1562	8.66349	7.24904	8.55547	8.13166	8.28494	7.92924	7.81255	9.09439	8.48605	7.33151	8.57183	7.79646	7.81552	7.2192	7.83479	7.75004	8.28328	7.84517
SAOUHSC_02441	-0.806086	0.123486	0.544407	14.4131	9.9666	10.6884	11.4093	11.7142	10.7531	11.244	10.3662	10.5618	12.9277	13.2313	13.3738	13.2949	13.3977	13.2368	12.0204	13.2849	11.0769	14.3845	10.7073	10.0266	12.9148	13.4107	13.2912	10.5514	13.5047	11.1162	13.4724	12.9036	12.0518	12.9115	13.4716	14.3913	10.5305	10.6691	11.1254	10.346	13.3686	12.909	10.7295	10.5154	12.0377	11.4663	11.4844	12.0394	10.704
SAOUHSC_02320	-1.03849	-0.889123	-0.451273	8.81736	8.26462	7.8422	8.83973	9.07173	8.1243	8.4844	8.10943	9.94157	11.5558	12.9389	12.0544	12.0004	12.0109	12.9957	7.53167	11.9232	9.13482	12.8943	6.73841	6.43842	11.5803	12.0116	11.936	9.91276	9.9398	9.43972	9.84856	11.4292	7.68493	9.753	9.63492	12.8677	9.87907	6.39223	9.73402	8.13351	11.9708	9.67726	7.23127	9.75372	7.87282	8.4395	8.88631	11.5048	6.62296
SAOUHSC_00877	-1.00834	-0.437676	0.362468	6.65801	5.58765	5.36716	6.38132	6.50525	5.98748	6.15679	5.66151	6.43896	7.44431	6.25446	6.58095	7.23099	6.3067	6.23221	6.45236	7.16412	6.71006	6.82615	7.14701	7.1999	7.33115	6.63233	7.00715	6.34841	6.79994	6.81289	6.73369	7.47539	6.61955	7.07654	6.93358	6.83741	6.38917	7.26653	6.89151	7.57752	6.50838	7.05529	7.33897	6.35404	6.34958	6.37426	5.99624	6.87548	7.43603
SAOUHSC_02255	-0.770747	-0.340379	0.568831	6.69169	5.98399	5.8608	6.88524	6.49651	6.33417	6.70562	5.91143	7.98006	7.37171	8.14893	7.3057	6.45615	7.35229	8.09831	7.23805	6.25753	8.57119	7.38296	6.63614	7.10047	7.63371	7.02487	6.37373	8.00887	6.95488	8.72547	7.12595	7.42498	7.07545	7.81326	6.86186	7.32087	7.96562	6.75391	8.64609	7.62242	7.27603	8.0731	6.47732	7.94265	7.03055	7.04282	6.98144	7.90857	6.56594
SAOUHSC_02727	-0.776955	-0.448404	0.210458	6.18115	5.37858	5.32052	5.97952	5.58109	5.58887	5.86332	5.36694	5.29873	7.18549	6.53697	5.91705	7.74166	5.91456	6.49386	7.37812	7.8248	5.16065	6.63875	7.79393	7.627	7.04719	5.99591	7.74018	5.19973	8.11017	5.536	7.96614	7.25569	7.38285	6.48759	8.02562	6.80846	5.19748	7.54174	5.50914	6.23125	5.83889	6.46275	7.63217	4.98813	7.42279	5.6691	5.91858	5.48028	7.85847
SAOUHSC_00318	-0.741976	-0.741976	-0.0533233	4.96638	4.96638	4.96638	9.97511	4.96638	4.96638	4.96638	4.96638	3.48096	4.97805	4.86555	5.20408	6.6569	5.17507	4.81784	5.89938	6.60851	4.18328	6.01973	4.75674	4.7598	5.08934	5.26889	6.67412	3.4205	4.19677	4.09758	4.42585	5.06458	5.9069	5.06791	4.50448	5.96568	3.49827	5.07356	4.14244	4.22016	5.25257	5.14414	5.21604	3.24264	5.93357	4.89598	4.96278	4.54572	5.01565
SAOUHSC_02846	-0.265024	-0.0408903	0.425476	5.12681	5.15015	4.24131	6.44569	6.32808	4.78348	4.82723	4.41501	4.43429	4.62642	5.32835	4.84876	6.48189	5.28191	5.12987	6.26068	6.5762	3.97995	5.73951	5.17878	6.90803	4.26244	5.34879	6.51026	3.96528	4.70184	4.0118	5.01954	4.82304	6.18853	5.95505	5.09447	5.70971	4.06046	5.31632	4.04052	2.26761	5.27366	5.61294	4.97515	4.17536	6.32387	5.17851	5.30048	4.81383	5.38349
SAOUHSC_01604	-0.384732	0.113472	1.19477	7.02247	5.3176	6.35794	6.29863	6.3499	5.43926	6.56189	4.9628	6.59332	6.9775	7.00903	7.22786	6.13734	7.23843	6.91162	7.89814	5.73426	5.43772	6.51616	6.61848	6.13859	6.69409	6.97007	6.01615	6.74475	4.2445	5.07334	3.54142	6.68793	8.01786	5.63536	3.4124	6.31004	6.52545	6.26762	5.54934	6.16093	6.90238	5.47979	6.47721	6.57829	8.03177	7.48265	7.6565	5.61875	6.73753
SAOUHSC_02161	2.5938	6.30856	7.44118	5.77875	5.79384	6.31557	4.63945	7.19554	7.13129	7.13184	3.2269	6.09517	4.56667	5.98498	5.99714	4.38402	5.87734	5.91379	6.21767	4.21007	4.60449	4.41045	4.32082	4.19108	4.52548	6.03379	4.11779	6.26126	4.87065	4.75886	4.98152	4.66988	6.06737	4.55156	4.91309	4.58441	6.1426	4.54605	4.83954	3.42225	5.809	4.57518	4.23118	6.09563	6.15617	5.96783	6.2744	5.05232	4.3502
SAOUHSC_00812	-0.612886	0.0561284	0.79018	11.0898	8.10396	8.3831	9.23601	10.7137	8.63259	10.0513	7.89579	9.24714	9.01347	11.6045	11.8022	10.2961	11.8045	11.6067	10.6475	10.2981	9.24539	11.2302	7.91718	8.7182	9.05428	11.8026	10.2737	9.22612	12.2541	9.29134	12.249	9.01524	10.6497	10.6082	12.2638	11.2373	9.22564	7.89329	9.24578	8.65946	11.7851	10.6396	7.91907	9.1765	10.6386	9.90999	9.9098	10.0325	7.90183
SAOUHSC_02013	-0.775543	-0.693312	-0.457256	8.16988	7.51945	7.53836	8.10906	8.26493	7.46909	8.21648	7.37469	7.19513	6.58012	8.48666	8.87399	9.30157	8.84939	8.44278	8.53231	9.24767	6.53321	9.48932	6.50983	7.32025	6.8193	8.80404	9.25908	7.16636	8.27157	6.54913	8.36018	6.7001	8.47286	7.38686	8.28873	9.47355	7.25419	6.5357	6.53135	6.51885	8.83486	7.37484	6.57084	7.19947	8.44717	7.56161	7.66	7.9281	6.28501
SAOUHSC_00977	0.050548	0.521175	1.5125	5.59175	5.66475	4.73264	5.54433	7.95281	9.45226	11.056	4.17838	5.45465	6.40363	5.72142	6.71947	8.95935	5.07817	6.10928	-0.201791	8.96976	5.26702	5.852	4.97133	5.2844	5.20267	6.25995	8.69057	5.94055	6.86563	5.51514	6.67843	7.01615	4.51502	3.5598	7.12984	6.68468	5.83422	4.96237	3.87282	6.69378	6.27082	4.98033	5.50926	5.14703	3.63508	4.00011	-0.201791	7.66059	4.9245
SAOUHSC_00248	0.808372	0.911374	1.5041	8.03939	5.5126	4.26888	6.80776	8.6906	5.33092	6.2842	5.01124	5.38123	3.89694	3.87172	4.88355	6.62439	4.7924	4.19685	6.3585	6.68691	5.89995	4.60029	4.82811	7.12373	4.38193	4.74215	6.70666	5.37867	7.55452	5.89535	7.59445	3.96394	6.37607	4.51088	7.54495	4.78046	5.23252	5.08534	5.92297	5.89862	4.81243	4.76702	5.08074	5.35134	6.39216	6.04165	6.12471	5.85433	4.91776
SAOUHSC_01969	0.336077	0.981882	1.79202	10.7289	8.53986	8.02709	9.63548	11.0267	11.1195	12.1064	8.40423	8.40081	8.78817	8.96571	9.86171	10.3185	9.85919	8.94187	10.3363	10.3475	9.13103	10.0075	9.14281	9.15916	8.69901	9.82187	10.39	8.52011	11.0667	9.21115	11.0472	8.73709	10.3438	8.47889	11.0658	9.99297	8.3976	9.17067	9.09829	9.06647	9.86171	8.36042	8.97769	8.2569	10.3208	8.81091	8.66092	9.6234	9.01208
SAOUHSC_00824	1.3423	1.80933	2.90768	5.60512	6.6226	3.16337	10.1777	8.74896	5.17531	5.43249	6.83439	5.92437	6.56262	7.34674	7.28172	7.78982	7.09764	7.42566	1.89468	7.51362	6.45512	7.65616	0.0756583	2.45515	6.3863	6.95136	7.634	5.9917	3.55591	6.68969	3.55334	6.26406	3.40007	3.23523	2.67893	7.62725	6.25233	0.0756583	6.21944	4.37315	6.98281	1.9731	0.0756583	6.34641	0.0756583	5.4481	4.78158	7.76382	0.0756583
SAOUHSC_02827	1.30701	0.810745	1.59671	6.48347	8.06191	5.25342	10.118	9.93565	6.02636	6.34253	8.12777	4.07942	8.44064	6.37622	6.4401	8.24918	6.29297	6.36069	5.76234	8.09779	7.72082	7.48432	7.87053	8.04323	8.61525	6.50714	8.15987	4.66024	2.73193	7.88426	0.987236	8.53937	5.49651	7.3932	2.41382	7.51286	4.36493	7.89165	8.14811	6.38064	6.50664	7.33721	7.84726	4.97739	5.92656	5.89852	5.60386	6.19008	8.13854
SAOUHSC_02665	0.68524	0.858954	1.47852	10.5525	8.78056	5.88218	11.7361	11.3773	8.89447	9.41208	8.97736	7.29344	8.85131	9.86634	10.5677	10.0445	10.6438	9.8674	9.4753	9.9676	6.41429	10.6445	6.8021	6.29083	8.71317	10.6474	10.0677	7.27737	7.29102	5.99042	7.31081	8.72998	9.47516	8.41128	7.27435	10.6665	7.33087	6.46598	6.4811	5.57657	10.5867	8.36837	6.86389	7.32466	9.37893	8.11051	8.1189	7.76454	6.59974
SAOUHSC_02709	1.35078	1.82787	2.21284	7.59218	5.88275	3.47711	8.31784	8.32861	6.4004	7.07026	6.41606	3.60251	4.58975	5.25309	6.50037	5.32561	6.35309	5.45384	7.21065	5.54931	4.65887	6.14552	4.9221	7.08873	4.34485	6.51835	5.5809	3.49033	2.8834	5.45959	3.51693	4.75813	7.28925	7.03933	3.02141	6.29562	3.27147	4.50772	4.98337	4.11745	6.42739	7.18259	4.70103	3.52733	7.06447	4.87328	4.95774	4.69521	4.65017
SAOUHSC_02828	0.737897	1.34233	1.62089	8.25243	6.1887	4.37209	8.1444	8.54327	6.71122	7.78947	6.47868	4.85694	6.22021	5.19474	5.48014	6.49551	5.44631	5.35429	6.39324	6.57772	4.73458	6.06932	6.94569	6.12473	6.29778	5.38385	6.56535	4.88052	6.24159	4.65621	6.43309	6.36506	6.4451	4.35244	6.16627	6.04646	4.69527	7.05158	4.63301	5.7999	5.35537	4.7575	6.83991	4.90495	6.42051	5.43431	5.56685	5.62393	7.02614
SAOUHSC_02460	0.0151239	0.892239	1.22873	9.70765	7.13484	5.73075	7.83455	9.74736	7.44634	8.56308	6.88945	5.54593	6.53605	6.40109	6.55562	7.42715	6.68523	6.31895	7.63792	7.50509	5.29771	7.00558	6.72043	7.37448	6.41981	6.70011	7.41696	5.27684	6.08474	5.5762	6.12152	6.52298	7.57175	7.34822	6.09899	7.0054	5.47958	6.76965	5.27957	4.90772	6.55646	7.23274	6.71255	5.43537	7.57981	6.67555	6.67024	5.24619	6.68102
SAOUHSC_01819	0.152593	0.764608	1.31422	14.398	11.4614	9.25435	11.9294	14.5013	11.5287	13.2366	10.5232	8.7611	11.4119	12.333	11.1407	9.80059	11.1473	12.3164	9.94531	9.7883	10.3459	11.2387	10.2495	9.91766	11.3759	11.1578	9.8151	8.81284	9.2857	10.3923	9.2755	11.4208	9.93025	11.564	9.28291	11.2402	8.74756	10.2652	10.3914	9.4177	11.1264	11.6207	10.3041	8.66538	9.91361	9.78022	9.83163	9.2979	10.3108
SAOUHSC_00873	0.370616	0.518738	1.08334	10.4369	7.85586	6.64426	8.30612	10.3877	8.07363	9.33076	7.12843	6.53797	7.59456	7.61447	6.66837	7.55226	6.82778	7.38246	6.87908	7.45294	6.62259	7.45077	7.50905	8.04293	7.83192	6.72788	7.45061	6.44916	6.00597	6.75024	5.43273	7.95273	6.81008	7.70437	5.68026	7.35314	6.53967	7.60285	6.70199	6.67749	6.71739	7.76138	7.67106	6.84847	6.68794	7.29981	7.32982	6.46099	7.6726
SAOUHSC_02926	-0.557312	-0.441735	0.120609	11.1068	8.30651	7.24939	8.34928	10.9386	7.31035	8.77096	7.36194	5.98074	8.37695	7.92616	7.88155	9.25273	7.93205	7.88725	8.2527	9.26852	6.6021	8.32939	8.51065	9.15464	8.3768	7.90298	9.30791	6.02517	7.43022	6.57671	7.425	8.32675	8.21901	8.43433	7.4135	8.33109	6.04803	8.47548	6.62376	7.0717	7.88969	8.41542	8.47189	5.899	8.17579	7.07459	7.04126	6.35904	8.4619
SAOUHSC_01730	1.00084	2.32228	2.70959	14.1964	9.90854	8.78767	11.3667	13.2318	11.4833	12.7337	10.0839	9.09711	10.7158	11.5156	11.3148	11.6677	11.3411	11.5471	11.5946	11.534	8.83195	11.5738	8.78837	7.68972	10.7626	11.3202	11.5719	9.05837	10.2557	8.80606	10.3705	10.8303	11.5989	10.4709	10.3383	11.4936	9.18787	8.63371	8.95074	8.24028	11.3072	10.4992	8.46904	9.07915	11.5638	9.94695	10.11	10.1013	8.54728
SAOUHSC_00826	0.0226412	0.50102	1.37376	9.25955	6.9958	7.22322	9.60308	9.77971	8.3468	9.53899	7.81117	7.91618	8.34094	9.41859	9.14295	9.67358	9.04185	9.41834	7.78858	9.65825	7.10648	9.49825	5.01083	5.11084	8.64948	9.066	9.68865	7.84588	8.15653	6.91929	8.07125	8.27111	7.74462	7.83899	8.05828	9.4414	7.8297	4.63169	7.10904	6.06622	9.11531	7.95552	4.89681	7.72415	7.61497	6.59112	6.68462	9.07803	5.07771
SAOUHSC_00371	-0.78236	-0.584567	-0.253624	9.45505	8.58946	8.52816	8.63797	9.56346	8.40947	9.06838	8.40947	7.9975	9.03281	9.85507	10.2424	10.3343	10.2038	9.84953	8.84591	10.3526	7.89047	10.6845	8.29395	7.76467	9.02286	10.2359	10.2886	7.9002	8.12228	8.04272	8.13071	8.99937	8.77492	9.98232	8.16	10.6887	7.97533	8.26594	7.87687	6.70236	10.2201	10.0883	8.17358	7.83477	8.79433	8.48559	8.60826	8.83699	8.46082
SAOUHSC_02932	-0.17541	0.344391	1.3362	6.03402	3.90404	3.53328	7.25919	4.03467	3.72111	5.16703	3.17579	5.48637	3.57957	5.54461	4.74537	4.18967	4.73251	5.50451	3.15885	4.00222	3.77181	5.78699	3.09727	3.60019	3.23734	4.66895	4.10696	5.37856	5.32181	3.80409	5.33963	3.7577	2.92546	4.70052	5.31096	5.70232	5.36175	2.82492	3.7677	3.59044	4.69117	4.64867	2.99975	5.33083	2.91539	3.18593	2.73472	2.91788	3.20707
SAOUHSC_00468	-0.186775	0.990023	2.12486	10.6819	10.3542	9.21827	14.0062	12.0729	9.18779	10.6863	11.4952	9.53851	10.5686	11.0924	11.5467	11.3644	11.5544	11.0944	10.997	11.3843	9.77303	12.2546	10.277	10.7993	10.5788	11.5903	11.3769	9.65127	10.8081	9.83569	10.77	10.4822	10.9875	10.9084	10.8112	12.2457	9.65437	10.3263	9.85573	9.27835	11.5759	10.913	10.2843	9.61509	10.9922	10.0829	10.0702	10.4311	10.3085
SAOUHSC_02425	-0.35468	0.0279232	1.30074	10.9028	8.8687	8.85121	13.015	11.7167	8.90898	10.2862	9.79021	9.95329	10.8718	10.2438	9.65465	9.35152	9.63784	10.1753	8.19611	9.31632	8.89041	10.0846	8.60282	7.20583	10.837	9.65558	9.31625	9.92084	7.38981	8.96243	7.56281	10.8866	8.10871	9.66407	7.57677	10.0192	9.94363	8.49231	8.93318	8.04499	9.67014	9.59818	8.68066	9.79088	8.10395	10.186	10.2423	9.67129	8.48182
SAOUHSC_01114	-0.133016	0.128438	1.25523	8.63167	5.97134	5.16127	8.14827	8.06124	5.36281	7.17032	5.49756	7.3232	5.73923	4.85776	4.71448	3.3934	4.97745	5.18197	4.3526	3.6235	6.59632	4.78785	5.6943	5.63077	5.27805	5.06051	3.66944	7.26296	2.54324	6.71473	2.7068	5.45411	4.48247	5.22344	2.69639	4.79566	7.3496	5.52312	6.57628	7.03178	4.94068	5.30129	5.38351	7.23825	4.57147	6.34306	6.49416	6.81837	5.29467
SAOUHSC_00504	-0.612303	-0.169682	1.27154	8.29069	7.14425	5.92277	8.74051	8.79658	5.60078	7.02881	6.89809	5.76113	7.19013	7.2801	6.53603	7.22674	6.56646	7.25602	6.96716	7.09422	6.01363	7.08053	6.76718	6.45572	7.04835	6.49415	7.20059	5.78945	5.87505	6.04229	5.84779	7.21041	6.90927	7.581	5.78033	7.0862	5.63478	6.9564	6.21658	5.41099	6.65823	7.55265	6.89892	5.64826	6.92728	6.36834	6.3023	5.77363	6.84456
SAOUHSC_00620	-0.833307	-0.423219	0.586712	9.80606	7.45756	7.3977	9.54409	8.26047	7.88813	8.78796	7.30226	8.49105	7.87885	9.6895	9.16015	9.75761	9.23661	9.65849	5.5612	9.76029	7.78756	8.59557	4.38826	5.91937	7.91586	9.1892	9.76538	8.40495	7.56531	7.78492	7.30207	8.02566	5.33685	7.81575	7.3002	8.66563	8.44769	4.23324	7.67972	7.0881	9.12447	7.72596	4.45487	8.49413	5.70141	6.35121	6.55704	9.1479	4.48292
SAOUHSC_00736	-0.83016	-0.742798	-0.537054	7.85018	7.1133	7.10824	7.71879	7.37624	7.20237	7.22659	7.09439	6.40474	6.96292	7.30439	7.69004	7.61669	7.7162	7.24352	7.6574	7.57571	6.74795	7.61232	6.39077	6.71042	6.95166	7.65461	7.59328	6.42519	5.23295	6.80419	5.04799	6.99134	7.62927	6.95894	5.07587	7.56212	6.34326	6.47908	6.55994	5.962	7.71412	7.05185	6.4541	6.30504	7.57487	6.93371	6.89905	7.12421	6.63146
recA	-0.466372	-0.0774333	1.3988	10.3583	10.3527	6.99564	11.0399	10.9384	7.86072	7.57733	8.55788	7.02656	8.79418	7.972	8.21159	8.74252	8.16022	8.00756	8.87058	8.77308	7.8878	8.71019	9.25558	8.98091	8.80788	8.16897	8.74385	6.99106	7.57417	7.99343	7.56065	8.8039	8.86125	7.84943	7.52783	8.7361	6.99143	9.35737	7.96969	8.02127	8.20386	7.94083	9.26033	6.94538	8.85072	8.26244	8.1643	7.41095	9.30195
SAOUHSC_00893	-0.686756	-0.454032	0.185807	6.62761	5.40366	5.40014	6.74924	5.61916	5.58734	6.38966	5.32669	4.64021	5.40815	4.63652	4.9118	6.07402	4.94652	4.3838	6.45197	6.11888	5.22426	4.99137	6.00392	7.31516	5.51068	4.82756	6.00278	4.66599	5.99336	5.15033	5.92558	5.37617	6.43038	5.28188	5.84467	4.91502	4.82307	6.03457	5.19109	5.31021	4.92439	5.25137	5.96753	4.57179	6.43561	5.37454	5.40621	5.31487	6.02028
SAOUHSC_00469	-1.22665	-0.719523	0.322102	12.5379	9.8652	9.89663	12.2017	12.3677	9.76154	13.1962	9.76154	9.46709	10.9282	11.1464	11.3427	11.1563	11.3664	11.1434	11.3971	11.2011	10.4019	12.2755	10.1446	10.1501	10.8658	11.3343	11.1991	9.46996	9.51037	10.421	9.61133	10.9207	11.3947	11.0739	9.55239	12.282	9.50313	10.0072	10.489	10.1655	11.3487	11.0478	10.1319	9.38804	11.3683	9.98833	9.88547	10.5693	10.1026
SAOUHSC_01761	-0.588194	-0.482358	-0.361835	6.45334	5.86568	5.86212	6.45995	5.99125	5.85202	6.07652	5.98194	6.23195	8.32525	6.21359	5.6246	4.95893	5.57884	6.28997	3.67056	5.18092	5.56242	6.5258	3.94409	0.634804	8.481	5.24908	5.15356	6.12265	2.4828	5.51027	2.92063	8.47	3.75804	6.88928	3.02103	6.45673	6.02037	3.15305	5.69281	5.45506	5.3398	6.94977	3.80535	6.24071	4.19747	6.01635	6.16226	6.41223	3.48451
SAOUHSC_01987	-0.948908	-0.807582	-0.741112	9.19594	9.13758	8.72762	9.8383	8.77665	9.0264	9.27008	8.66137	7.97499	8.85114	8.98547	9.48057	9.29775	9.48607	8.99836	8.80307	9.28886	8.07146	9.57702	8.11273	7.70773	8.92651	9.45287	9.32078	7.94318	10.8983	8.18386	10.8907	8.97177	8.85744	8.69018	10.9392	9.57277	7.98095	8.33897	8.09187	7.39406	9.46114	8.73706	8.20358	7.95817	8.78965	8.3327	8.18382	8.67104	8.2516
SAOUHSC_02157	-0.107123	0.230519	1.06518	7.42012	7.72869	6.46925	7.76162	9.55899	11.5877	12.5503	6.55408	7.34129	6.24558	7.8482	7.1647	8.35872	6.93633	7.95566	6.06738	8.19236	8.17903	8.72512	6.94613	8.04	5.72028	6.88233	8.18547	7.29839	8.97496	7.63491	9.27116	7.08773	6.02132	8.15043	9.37353	8.43007	6.73026	5.9754	8.15104	6.0618	6.07807	7.87031	5.97893	7.33274	6.60968	6.60314	5.657	7.73735	6.89737
SAOUHSC_00358	-1.17807	-0.775483	-0.883529	12.4448	11.1227	10.3877	12.5221	10.3877	10.3877	11.7103	10.3877	9.82775	9.08613	9.95244	10.8683	11.5176	10.8253	9.96009	11.0045	11.5141	10.8373	11.2331	9.91463	10.3667	8.88696	10.8673	11.5281	9.74109	11.2041	10.8928	11.2407	8.71499	10.9966	9.66367	11.248	11.3152	9.78593	9.84849	10.9249	10.1402	10.864	9.72376	9.82731	9.70763	11.0097	9.89834	9.96074	10.9204	9.97533
SAOUHSC_01334	-0.455188	-0.0168806	0.949343	6.4838	5.75444	5.39022	8.68476	6.7374	7.61588	8.28336	5.84672	4.73746	7.78826	5.93105	4.69773	6.21221	4.69033	5.42887	6.26852	6.06833	6.57666	5.87443	8.51142	7.77286	7.56253	4.54972	6.03473	4.16971	1.17226	6.87668	-0.531382	7.96706	6.44432	6.34861	3.20871	5.89465	4.49719	8.51295	6.6555	5.25406	5.10486	6.64798	8.36432	4.46676	7.04246	5.982	5.88246	4.16981	8.38788
SAOUHSC_01854	-0.85926	0.0659817	1.5362	9.82542	7.95484	7.90388	12.027	9.97022	9.65723	10.9062	8.48312	7.60299	8.50884	8.59328	8.8073	8.91561	8.85012	8.56311	9.45508	8.92023	8.23906	8.62714	8.6032	8.81046	8.46357	8.85184	8.89315	7.59838	8.22731	8.23722	8.22141	8.44831	9.44922	8.24564	8.22062	8.60852	7.61517	8.56467	8.29793	8.26576	8.81914	8.22357	8.52145	7.58653	9.43836	8.41618	8.40654	7.78187	8.60994
SAOUHSC_00500	-0.758617	-0.321851	0.578846	8.41683	6.96475	6.84064	9.67776	8.00326	7.98285	9.77202	7.10078	6.01	8.206	7.97566	7.64288	7.27376	7.62244	8.00681	6.62638	7.25358	6.18289	7.48908	8.4074	7.45108	8.16591	7.63364	7.15841	6.18475	6.10488	6.10987	6.17398	8.16374	6.60355	7.43236	5.82209	7.49628	6.1939	8.37707	6.14431	6.8733	7.62754	7.38598	8.31438	6.24295	6.52624	7.5282	7.35283	6.2	8.43684
SAOUHSC_02721	-0.841899	-0.405756	0.226806	8.98031	7.78701	7.69896	10.359	8.44265	9.26225	11.0767	7.43417	7.1673	9.66118	8.27708	8.57206	8.66383	8.9038	8.77785	8.39968	8.54838	6.16161	10.0384	8.9291	6.55689	9.46996	8.4422	8.5164	7.26903	6.80802	6.41053	6.63636	9.61174	8.83773	8.29075	6.84638	10.0754	6.58393	8.57994	7.16347	7.76495	8.7388	7.59943	9.17022	7.21582	8.32796	8.12988	7.79452	8.66662	8.65282
SAOUHSC_01115	-0.517681	-0.268614	0.0691931	5.79806	4.90662	5.07291	6.33321	5.79376	5.61784	6.53667	4.81876	6.19158	5.48909	4.57975	5.23153	3.95276	4.9059	5.00261	1.81285	3.62519	4.98991	4.41867	4.3126	3.39987	5.79672	4.94533	3.94846	5.95473	3.661	4.90564	3.29208	5.15147	2.7783	3.78918	3.85021	4.48652	6.22894	4.19697	5.05393	4.5633	4.90028	5.08801	4.65803	6.03581	2.81004	5.29806	5.46639	5.65	4.2658
SAOUHSC_01863	-0.434359	0.0245498	1.23363	6.82087	4.36881	4.6282	7.235	4.96691	5.0941	7.35505	4.2608	5.96608	5.02731	7.07307	6.5004	7.44234	5.97657	7.12073	2.50376	7.21888	4.91677	5.57267	-0.454134	3.00179	4.52905	6.16871	7.24119	6.21359	4.21678	4.96801	4.08166	4.72553	1.66748	1.82522	3.81175	5.57525	6.22174	-0.454134	4.63073	4.58016	5.77735	2.27793	2.08359	5.88006	1.68801	2.03983	-0.454134	6.30974	2.04041
SAOUHSC_00717	-0.812147	-0.274698	0.595994	9.80256	6.80832	7.16219	8.57113	6.94717	7.3262	8.83617	6.94403	7.89392	6.81521	8.02775	7.54873	6.77435	7.50729	8.10594	6.01885	6.70116	7.03878	8.04826	5.40147	5.48885	6.9638	7.53355	6.72453	7.87004	4.75619	7.07294	4.54528	7.0571	5.92387	8.39904	4.91223	7.79969	8.04002	5.215	7.25566	4.5449	7.5265	8.56681	5.6052	7.82296	5.89221	7.72111	7.78822	7.99529	5.56335
SAOUHSC_00153	-0.723406	-0.386514	0.371079	8.06465	5.78338	5.90235	7.91794	6.17073	5.93968	7.71902	5.56583	5.38769	6.42499	5.37405	5.81133	5.48399	5.83008	5.13422	4.29023	5.57787	6.33878	4.87192	5.91355	5.78456	6.45219	5.86975	5.45492	5.43943	6.20429	6.44904	6.08249	6.5253	4.31434	6.08165	6.16611	4.76322	5.31993	6.01368	6.45343	6.72717	5.88055	6.0755	5.91118	5.31397	4.34145	5.95397	5.92833	4.7093	5.88175
SAOUHSC_02925	-0.044142	0.47101	1.28638	5.49615	2.90744	3.51899	4.15007	4.7551	2.19968	3.64697	2.61019	4.35435	1.52221	4.51541	5.12747	5.13763	5.25744	4.80918	3.11255	5.58161	3.9606	1.99634	-0.102795	-0.102795	2.93382	5.27681	4.95262	4.5127	3.68545	4.49692	3.31592	3.04245	2.53685	2.90764	3.28254	2.31913	4.60501	-0.102795	3.68335	2.80924	5.29686	2.61183	-0.102795	4.17162	3.23197	2.29098	1.57278	5.57652	1.58194
SAOUHSC_02610	-0.83456	-0.742447	-0.401625	10.3904	8.04401	7.87489	8.64933	8.8973	7.86058	8.35361	7.68784	7.44295	7.34982	8.76266	9.10077	7.62201	9.09435	8.72426	7.85542	7.59102	8.13715	8.49184	6.37446	6.9512	7.34128	9.11958	7.56858	7.41036	8.53017	8.14794	8.5342	7.22823	7.92523	8.57234	8.48665	8.52354	7.39462	6.2631	8.20098	7.21732	9.12867	8.60359	6.50434	7.38641	7.82759	7.24088	7.10333	7.98514	6.5219
SAOUHSC_00503	-0.749091	-0.68004	-0.270374	8.99261	7.28075	7.43058	8.53335	7.87697	7.18763	7.67415	7.54866	6.24155	7.45496	7.47735	6.65762	7.37139	6.66317	7.43952	7.31874	7.41415	7.71716	7.47957	7.43197	7.6084	7.33597	6.69194	7.36825	6.34648	6.22434	7.77629	6.38227	7.34023	7.29716	7.85223	6.5398	7.55972	6.34278	7.65085	7.81681	6.86861	6.67415	7.82332	7.62634	6.20922	7.3963	6.08139	6.15523	6.78831	7.67239
SAOUHSC_01684	-0.79509	-0.460058	0.227691	10.5464	7.59535	7.52955	9.23061	8.41624	7.53055	8.67037	7.68728	7.08491	9.07868	9.13953	7.72242	7.40822	7.63652	9.16339	6.89387	7.25617	8.0325	8.68097	6.90783	6.25569	9.12677	7.64002	7.23714	7.0496	5.98784	7.8525	6.15175	9.11808	7.14936	9.09119	6.1504	8.53523	6.93581	6.65278	8.02311	6.994	7.69163	9.10013	6.63775	7.01271	7.09286	7.79744	7.92309	7.34533	6.70185
SAOUHSC_00132	-0.794422	-0.214744	0.382819	9.67141	6.84105	7.10649	10.1109	7.53026	6.97067	8.57149	6.92373	6.45713	7.26128	7.55653	7.13737	7.36951	7.18086	7.60604	6.66251	7.34975	6.97038	6.88771	6.35834	6.62058	7.25297	7.1516	7.39546	6.49099	8.18394	6.94091	8.1096	7.25109	6.71938	6.42909	8.15393	6.90371	6.48871	6.45334	6.89067	7.09593	7.10367	6.4086	6.42167	6.45343	6.65039	7.65798	7.5859	6.67702	6.40262
SAOUHSC_00347	-0.64896	-0.0558942	0.683395	8.76934	5.93467	6.05981	7.70281	6.4325	6.28664	7.66756	5.91184	3.35396	9.04821	7.67219	5.53557	7.09969	5.4607	7.58612	6.14534	6.95391	7.03402	6.6489	8.0332	6.91418	8.95279	5.88358	7.12257	3.97312	3.71803	7.67698	3.71536	8.9409	6.524	7.8318	3.88266	6.65528	4.30381	8.30248	7.30421	5.80439	5.27586	7.75056	8.12988	4.32758	6.5825	5.59531	6.19173	5.49162	8.29527
SAOUHSC_01760	1.05537	1.05356	2.68901	8.0123	10.6477	5.65889	14.1026	11.883	7.60704	7.7223	11.1738	7.78444	11.0379	8.54638	7.61197	7.35459	7.54554	8.71266	7.37049	8.00344	9.04923	8.91576	9.15385	9.12884	10.9165	7.91738	7.52376	7.74763	-0.266901	9.18965	-0.266901	11.2074	8.03395	9.8902	3.33492	9.03499	8.13035	9.06219	9.0586	8.96012	7.58812	9.62223	9.26372	7.85924	7.7186	9.10212	9.18996	8.37431	8.98038
SAOUHSC_02515	-0.0154391	0.439691	1.27669	5.49787	5.51682	4.03684	7.32071	7.63679	6.21812	8.11984	4.7619	5.63782	5.03956	6.64918	6.38143	8.08309	6.27208	6.55264	1.85292	8.14536	4.80039	5.76241	3.52837	3.63087	4.72098	6.23351	8.12182	6.26987	5.24474	5.28874	5.15038	4.97588	2.59845	1.07084	4.91871	5.77167	5.99176	2.1923	5.28135	4.02832	6.29942	2.94936	2.18824	5.98427	1.43278	1.42237	2.96627	6.27831	3.48388
SAOUHSC_00876	-0.0840046	0.198893	1.06472	8.52854	9.06165	6.34187	9.80126	10.36	6.22714	7.23364	7.21441	5.64068	8.27934	7.53297	6.56842	7.68524	6.38846	7.27112	8.06128	7.68616	7.21763	7.94929	8.16791	8.68012	8.48659	6.9189	7.61337	5.60601	5.66403	7.15528	5.88698	8.38378	7.88821	8.3026	5.69387	7.82619	6.11319	7.92103	7.2631	7.31806	6.93358	8.30414	8.01027	5.88137	7.93257	6.70403	6.8923	6.42643	7.87145
SAOUHSC_00499	-0.213343	-0.158836	0.492816	7.12276	8.1399	7.85444	8.11007	9.77714	7.00331	7.625	6.67536	6.37033	7.24421	7.69024	7.42426	6.97864	7.37962	7.61468	6.68167	7.00146	6.77517	6.98786	7.77674	6.83371	7.12626	7.45226	6.97508	6.40698	6.60531	6.75366	6.63951	7.28022	6.66795	6.75147	6.55467	6.97404	6.45405	7.79276	6.73957	7.63908	7.3497	6.80356	7.74371	6.32624	6.70928	6.99647	7.12088	6.88541	7.78569
SAOUHSC_01855	-0.781999	-0.504759	0.0754269	10.7298	10.2404	8.88202	10.5258	11.7599	9.98213	11.9341	8.36776	8.42724	9.96545	10.1379	10.0181	10.2036	10.066	10.1084	9.15536	10.1846	8.92636	10.4126	9.05795	8.76536	9.98209	10.0308	10.2009	8.3455	7.32096	9.01362	7.22154	9.9979	9.26437	9.53572	7.2362	10.383	8.39083	8.98653	8.90932	8.49289	10.0076	9.55418	8.98743	8.30302	9.16563	9.09748	9.14212	9.38315	8.97895
SAOUHSC_02572	-0.00407273	0.685625	1.64166	8.7017	8.38258	6.76382	8.58676	11.0973	8.70732	9.96803	5.95745	7.5542	6.85015	9.00582	8.05735	8.6425	8.0323	9.0699	6.09146	8.8616	7.25648	7.61467	3.87529	3.67257	6.79015	8.01881	8.9488	7.37085	5.91998	7.12501	6.14006	6.95941	6.32027	6.42743	5.72072	7.68558	7.45927	3.57445	7.26957	6.57051	7.88778	5.79651	3.57777	7.37656	6.21616	5.9671	5.53526	9.06682	4.06959
SAOUHSC_00912	-0.120984	1.01683	2.26084	7.61135	6.57031	5.25502	10.782	8.10023	5.6723	6.50172	8.33133	5.7329	7.68933	7.76396	6.02897	6.12025	6.04114	7.77708	6.40196	6.08998	7.76669	6.94619	6.60522	6.5984	7.63356	6.01126	6.10557	5.64261	5.73026	7.72988	5.72395	7.61186	6.45145	7.62972	5.71916	6.9189	5.65755	6.74805	7.74677	7.24144	6.0431	7.62404	6.55846	5.68953	6.40556	6.4999	6.48187	6.43856	6.56298
SAOUHSC_01986	-0.200374	0.83251	1.29654	11.9268	9.16742	9.22254	10.4685	11.6672	10.5105	11.8846	8.05557	9.05962	10.7964	11.5762	11.4115	10.9477	11.4999	11.6034	8.97407	11.0664	8.62403	11.4463	6.88124	6.36314	10.7799	11.4453	11.0423	8.97318	7.43594	8.72497	7.37312	10.4873	9.02019	9.08136	7.37696	11.594	8.96486	6.7037	8.3877	7.58271	11.4912	9.34672	6.04756	8.77314	8.93871	8.96519	8.6762	10.0473	5.83798
SAOUHSC_02942	-0.204849	0.175766	0.807834	8.40456	8.37378	7.73374	8.7447	10.822	6.47964	9.27844	6.42892	5.55155	8.76199	10.2018	9.86757	8.35653	9.89707	10.2057	7.20664	8.33194	7.25934	9.96808	7.69661	8.99536	8.71159	9.88294	8.29613	5.51532	7.6189	7.27706	7.57941	8.75239	7.16605	9.35831	7.63536	10.0086	5.53598	7.65086	7.24666	4.73692	9.87168	9.36193	7.65663	5.4967	7.23793	7.47751	7.51031	6.47855	7.6725
SAOUHSC_01685	-0.296981	0.111151	0.666115	6.23033	6.74901	5.82003	9.47671	8.87678	5.29668	7.40157	7.37473	5.95447	8.05906	8.43363	6.72714	6.23228	6.69435	8.34206	5.30725	6.31174	6.91913	7.31618	5.86118	4.06725	8.03551	6.67991	6.22126	6.14259	4.97291	6.93485	4.54375	7.95082	5.43083	7.35963	5.08165	7.32451	6.0696	5.85885	6.97106	5.96281	6.7514	7.20795	6.26608	6.08772	5.64968	6.55648	6.22142	6.3829	6.0701
SAOUHSC_00356	-0.361702	0.560074	1.19348	11.4101	10.6939	9.92848	11.4675	12.4081	9.53224	10.9503	9.03155	8.5911	9.28023	9.43686	9.32818	9.52112	9.40698	9.44399	8.97306	9.5173	8.75519	9.64317	8.34722	8.85747	9.21171	9.37866	9.49435	8.58872	11.1028	8.77321	11.0685	9.1555	8.94438	9.15514	11.0762	9.6485	8.58718	8.24456	8.75065	7.83678	9.40052	9.15813	8.31882	8.54787	8.92778	8.24246	8.3383	9.11983	8.33906
SAOUHSC_02941	-0.465747	-0.275515	0.317983	8.29453	9.76689	7.02541	11.7895	11.1939	10.7315	10.3952	8.86516	6.05871	9.86106	11.0932	10.4443	8.81972	10.4368	11.0817	7.58276	8.713	7.52397	11.2184	8.0248	9.17587	9.85317	10.4575	8.84854	5.96012	8.22301	7.51995	8.24922	9.85002	7.4747	10.0803	8.19164	11.2249	5.99802	8.00331	7.67394	4.87505	10.4594	10.0927	8.12053	6.14517	7.54715	7.65883	7.62995	7.11607	8.15951
SAOUHSC_00502	-0.0283657	0.948075	1.49984	6.98261	7.05975	6.47069	8.52847	7.75873	8.43401	8.03514	7.15273	6.15369	7.56748	8.03231	7.4616	7.93493	7.49871	7.97551	7.09413	7.86786	6.56917	8.04496	7.17543	6.61338	7.58001	7.17421	7.83757	6.00511	5.67561	6.55712	5.49445	7.56383	7.00306	7.97967	5.82817	7.84892	6.23125	7.41264	6.82331	5.65236	7.28863	8.05908	7.10787	5.92291	7.03893	6.33153	6.22761	6.46552	7.32739
SAOUHSC_01110	-0.615209	-0.462542	0.774793	8.14383	6.46312	6.42142	8.28879	7.04096	6.40445	7.5236	6.74657	6.56344	8.4432	6.51487	6.14684	5.05427	6.36286	6.52746	4.83193	5.11929	6.33333	5.87971	7.55751	4.96111	8.56154	6.18773	5.22651	6.38058	2.09703	6.82651	2.31083	8.56397	4.28166	7.2082	2.62817	6.11583	6.84711	7.55975	6.89517	5.90603	6.12986	7.1499	7.48528	6.56417	4.48517	6.50657	6.6198	5.3672	7.47905
SAOUHSC_01901	-0.788741	-0.689217	-0.491393	8.24187	7.62145	7.58701	8.09353	7.94083	7.76424	8.41808	7.67623	5.09104	8.43985	7.37654	7.15923	8.47057	7.20086	7.32502	7.93937	8.44138	6.23614	8.01865	8.5975	9.13543	8.49615	7.26005	8.48608	5.28395	6.02847	6.21757	6.11357	8.4551	7.90886	8.04907	5.98048	7.94138	5.27513	8.63712	6.25174	6.50495	7.18341	8.12634	8.67572	5.22844	7.91288	6.88629	6.89718	5.9989	8.67097
SAOUHSC_02934	0.0254029	0.137714	1.65403	3.58921	1.49948	1.75929	4.43015	2.58034	1.49948	1.49948	1.49948	4.04624	0.0254029	0.0254029	5.23298	0.0254029	0.0254029	4.51736	0.0254029	0.0254029	0.0254029	4.43419	0.0254029	0.0254029	0.0254029	5.27255	4.36027	0.0254029	0.0254029	0.0254029	0.0254029	0.0254029	4.61048	0.0254029	0.0254029	5.37018	4.98871	0.0254029	0.0254029	4.77358	0.0254029	4.76032	0.0254029	0.0254029	0.0254029	0.0254029	0.0254029	0.0254029	0.0254029
SAOUHSC_02872	-0.436227	0.135301	0.825233	8.95531	6.23325	5.60913	9.31161	7.68698	6.74458	8.35991	6.00672	6.57307	10.0519	7.0413	6.39294	5.78472	6.53593	7.39427	4.69965	5.92619	6.5473	7.92178	4.70226	3.19129	10.2803	6.70949	5.68704	6.47315	2.4461	6.74605	3.58279	10.0914	4.4486	7.98752	-0.492102	7.7335	6.61387	4.45366	6.55812	6.08376	5.8172	8.03344	3.81639	6.40209	4.68081	6.64852	6.84685	7.37194	4.41644
SAOUHSC_01024	-0.660025	-0.640166	-0.528792	7.93578	7.13898	7.00315	7.13894	6.949	6.949	6.949	6.949	6.84375	6.0397	9.34718	9.60753	10.0167	9.53924	9.37837	3.95742	9.94176	6.62911	6.08225	4.31787	3.77636	7.21464	9.47071	10.0812	7.14959	5.41899	6.38291	5.48151	7.25995	5.12517	3.82588	5.64909	5.58377	6.84202	5.22908	6.58121	6.80597	9.68547	3.80144	-0.670167	6.60607	4.47194	3.42262	-0.670167	7.89081	4.80813
SAOUHSC_02933	-0.54367	-0.430534	0.0817352	6.76387	4.14057	4.33754	6.3624	4.96	4.14057	5.92238	8.85326	5.69795	3.95009	5.94765	4.89041	5.03675	4.89692	5.99146	4.40657	5.02997	3.50027	5.95472	3.51172	4.1966	3.8063	4.88632	5.05812	5.72675	5.12102	3.42384	5.19774	4.14079	4.38965	5.20854	5.06377	5.9765	5.79445	3.61122	3.58722	3.79003	4.85794	5.209	3.60703	5.70901	4.48338	2.98454	3.02394	3.52577	3.56009
SAOUHSC_00845	6.91392	9.34535	9.68388	14.804	11.9832	11.9099	13.7119	13.9532	9.52702	10.9438	12.7595	11.5487	13.9856	14.6486	14.6467	14.8292	14.6633	14.6467	13.9345	14.8143	11.3441	14.8929	9.36961	9.54393	13.9078	14.6842	14.8631	11.4559	14.0755	11.3758	14.0394	13.9662	13.8994	13.4272	14.0633	14.9037	11.5862	9.6559	11.4022	10.8057	14.6544	13.3413	9.77711	11.5116	13.9284	12.2815	12.2765	12.5043	9.5005
SAOUHSC_02708	-0.120504	0.135213	1.11594	5.48625	4.17798	4.13647	5.96091	5.47	4.02149	4.54265	3.75049	4.9535	4.4683	5.80665	5.42727	3.74065	5.60035	5.68266	3.87102	3.69186	5.28922	5.71167	3.00811	4.70353	4.66973	5.43009	3.71334	5.05885	3.25356	5.34107	3.47023	4.48851	3.85291	6.58514	3.77306	5.80512	5.23135	3.77255	5.47876	4.20716	5.65907	6.43089	3.44204	4.95225	4.05903	4.28378	4.62095	4.76629	3.6921
SAOUHSC_00174	0.490742	1.23322	2.47166	4.40591	2.31209	1.9801	5.6341	4.23778	1.34904	3.86073	1.93453	1.53446	4.15537	2.88871	2.13453	3.61358	2.01531	3.00262	2.73065	3.49233	1.35709	2.95386	3.64914	4.02333	3.70713	2.13576	3.55266	2.48492	2.42666	1.89673	1.68071	3.41307	3.40332	3.17237	2.17477	2.63409	1.77382	3.7123	1.76733	2.80358	2.14191	3.24475	3.52005	1.41984	3.20674	3.24313	2.82263	1.77868	3.77372
SAOUHSC_01264	0.190013	1.47848	2.65001	7.78291	4.61958	4.36188	8.50083	6.87373	4.94716	7.79879	4.0249	6.45254	8.66699	8.88475	8.19632	8.0766	8.27151	8.8171	4.59744	7.98027	5.94515	8.78517	-0.24228	3.98712	8.65322	8.49491	8.22803	5.93939	1.61552	5.33353	1.61345	8.43053	4.3782	6.74778	3.45314	9.0464	6.014	-0.24228	4.23213	4.55625	8.2811	7.03758	-0.24228	6.05916	4.20141	7.03429	6.90059	5.99231	3.16037
SAOUHSC_01363	1.46027	1.73345	2.82731	6.61607	6.10584	3.68624	7.182	8.74033	6.51815	7.0743	4.13171	2.96606	5.28987	4.69579	3.23974	5.61356	3.29217	4.16293	3.6824	5.48547	5.21092	6.27946	4.57712	5.0729	5.13065	3.00532	5.69073	3.00457	2.99546	5.47423	2.39647	5.26694	3.47413	5.05576	2.95302	6.32249	2.88933	4.22199	5.50604	3.4039	3.35361	5.08086	4.79399	3.0007	3.30109	3.56388	3.48563	3.61399	4.73901
[truncated: 122 more columns]

## Sheet: Table_S3
Algorithms	Parameter Optimization
RF	param_grid = { 'n_estimators': [50, 100, 200, 300], 'max_depth': [None, 10, 20, 30], 'min_samples_split': [2, 5, 8,10] }
KNN	param_grid = { 'n_neighbors': [3, 5, 7, 9], 'weights': ['uniform', 'distance'], 'algorithm': ['auto', 'ball_tree', 'kd_tree'] }
LR	param_grid = { 'C': [0.1, 1, 5, 10], 'solver': ['newton-cg', 'lbfgs', 'liblinear'] }
SVM	param_grid = { 'C': [0.1, 1, 5, 10], 'kernel': ['linear', 'rbf', 'poly'], 'gamma': ['scale', 'auto'] }
XGBoost	param_grid = { 'n_estimators': [50, 100, 200, 300], 'learning_rate': [0.01, 0.1, 0.3,0.5], 'max_depth': [3, 6, 9] }
